# Supplementary material for: Transcription factor WRKY22 regulates canker susceptibility in sweet orange (Citrus sinensis Osbeck) by enhancing cell enlargement and CsLOB1 expression
Source: Hortic Res. 2021 Mar 1;8:50. doi: 10.1038/s41438-021-00486-2 (PMC7917094; doi:10.1038/s41438-021-00486-2)
Supplement: Supplementary file 2 — Table S2 Differentially expressed genes in transgenic lines [file 41438_2021_486_MOESM2_ESM.xlsx]

## Sheet: OE-5
Differentially expressed genes in OE-5 transgenic lines relative to WT lines
Gene_id	FC(OE-5/WT)	Padjust	Significant	Regulate	WT_1_Fpkm	WT_2_Fpkm	WT_3_Fpkm	OE-5_1_Fpkm	OE-5_2_Fpkm	OE-5_3_Fpkm	WT_Fpkm	OE-5_Fpkm
Cs8g01410	9.305	1.636e-08	yes	up	5.59	15.632	9.516	168.385	63.3	71.233	10.246	100.973
orange1.1t04405	2.918	5.677e-05	yes	up	19.395	16.986	20.879	87.302	48.623	41.617	19.087	59.181
Cs5g17930	2.006	0.005198	yes	up	2.915	6.253	4.758	15.42	21.317	21.592	4.642	19.443
Cs3g24570	6.233	0.002183	yes	up	0.12	0.223	0.096	0.837	1.293	0.753	0.146	0.961
Cs7g21570	2.944	0.0003809	yes	up	7.083	5.424	6.344	25.015	11.481	19.171	6.284	18.556
Cs7g14940	14.301	0.0003519	yes	up	0	0.223	0.067	1.986	1.438	0.976	0.097	1.467
Cs9g15540	12.888	3.43e-07	yes	up	0.661	0.347	0.5	11.903	4.344	4.668	0.503	6.972
Cs5g16770	16.971	6.728e-14	yes	up	0.281	1.434	1	12.508	18.494	18.225	0.905	16.409
Cs4g17100	8.386	1.146e-06	yes	up	1.563	0.659	1.288	14.271	3.61	12.794	1.17	10.225
Cs5g01660	0.283	0.04634	yes	down	1.312	7.82	2.192	1.038	0.879	1.434	3.775	1.117
orange1.1t01362	3.364	3.424e-05	yes	up	2.254	2.111	2.192	10.563	8.337	4.465	2.186	7.788
Cs5g21920	4.544	0.001697	yes	up	30.434	8.72	34.788	128.302	173.351	65.009	24.647	122.221
Cs2g07740	3.912	0.0009285	yes	up	2.535	2.2	3.903	15.219	4.903	15.144	2.879	11.755
orange1.1t04912	3.272	0.02023	yes	up	0.18	0.419	0.606	1.703	1.117	0.864	0.402	1.228
Cs7g15790	2.157	0.005607	yes	up	11.41	12.621	7.959	25.469	32.384	17.961	10.663	25.271
Cs1g25820	4.263	0.009846	yes	up	0.731	0.695	1.057	1.854	3.268	5.848	0.828	3.657
Cs8g20360	22.832	0.00431	yes	up	0	1.461	0	12.689	7.282	15.113	0.487	11.695
Cs2g13060	2.634	0.0001639	yes	up	1.433	2.476	1.509	5.624	4.034	5.482	1.806	5.047
Cs9g06720	0.087	0.0004542	yes	down	1.853	2.556	0.336	0.071	0.197	0.092	1.582	0.12
orange1.1t02714	2.535	0.0001693	yes	up	9.397	5.157	6.19	15.259	16.497	11.259	6.915	14.338
Cs7g03880	4.81	0.001063	yes	up	0.361	0.214	0.346	1.774	0.776	2.146	0.307	1.565
Cs9g03020	2.12	2.42e-05	yes	up	17.061	20.112	21.148	54.516	35.125	44.048	19.44	44.563
Cs1g12910	3.167	0.0004539	yes	up	4.869	7.099	6.335	33.592	15.753	17.137	6.101	22.161
Cs2g15820	2.266	2.279e-09	yes	up	27.76	23.827	32.481	73.696	63.331	65.69	28.023	67.572
Cs5g12800	9.673	0.015	yes	up	0	0.481	0.423	5.029	3.165	1.414	0.301	3.203
Cs3g16450	4.061	0.03937	yes	up	0.581	0.33	0.269	2.026	0.869	2.095	0.393	1.663
Cs5g05540	2.135	0.02165	yes	up	1.162	2.743	1.971	4.223	5.327	3.712	1.959	4.421
Cs6g10410	4.153	4.14e-06	yes	up	1.082	2.2	1.384	7.64	4.779	7.414	1.555	6.611
Cs5g02370	2.255	3.787e-07	yes	up	35.253	38.684	33.481	91.223	67.624	88.625	35.806	82.491
Cs2g16120	51.625	0.002277	yes	up	0	0	0.038	1.119	0.29	1.017	0.013	0.809
Cs5g18590	0.029	0.03064	yes	down	0.14	0.196	0.231	0	0	0	0.189	0
Cs1g08030	4.124	0.001869	yes	up	0.741	0.463	0.779	3.538	1.748	3.468	0.661	2.918
orange1.1t02040	78.358	4.955e-11	yes	up	0.12	0.196	0.135	5.191	28.237	4.394	0.15	12.607
Cs1g06310	0.357	0.01801	yes	down	94.068	43.6	126.607	23.745	25.093	52.266	88.092	33.701
orange1.1t03738	2.665	3.026e-06	yes	up	4.999	3.999	6.873	18.464	17.687	10.252	5.29	15.468
orange1.1t05018	0.458	0.00179	yes	down	48.777	53.122	45.823	27.958	28.258	14.401	49.241	23.539
Cs1g22540	3.427	0.03069	yes	up	17.682	55.768	24.128	40.99	205.591	107.958	32.526	118.18
Cs9g03610	3.048	0.04915	yes	up	32.819	14.269	26.396	74.462	141.867	24.419	24.495	80.249
Cs8g11063	0.48	0.04103	yes	down	2.525	2.049	2.124	0.756	1.034	1.637	2.233	1.142
Cs4g06650	2.797	0.01844	yes	up	2.104	4.712	3.066	14.271	4.82	10.201	3.294	9.764
orange1.1t01354	0.499	0.02001	yes	down	2.765	3.011	2.48	1.512	1.707	1.007	2.752	1.409
Cs2g31130	12.467	1.166e-09	yes	up	1.282	1.007	1.471	8.335	31.671	10.608	1.253	16.871
Cs5g25420	64.133	0.0009369	yes	up	0	0	0.019	0.957	0.228	0.681	0.006	0.622
Cs3g10090	8.039	0.0002357	yes	up	0.852	0.721	1.644	9.555	15.742	2.044	1.072	9.114
Cs1g20690	0.446	0.02038	yes	down	503.702	203.6	413.293	161.451	135.619	235.261	373.532	177.444
Cs2g27820	5.468	0.005804	yes	up	7.894	6.217	26.492	82.525	105.842	27.175	13.534	71.847
Cs7g07860	0.228	0.01235	yes	down	0.531	1.104	0.548	0.111	0.083	0.132	0.728	0.109
Cs2g18270	0.073	2.858e-09	yes	down	13.364	26.374	9.122	1.139	2.038	0.61	16.287	1.262
Cs7g06330	11.592	0.002997	yes	up	1.032	0.864	1.451	7.902	32.395	0.875	1.116	13.724
Cs1g22550	15.552	0.02187	yes	up	0.06	0.107	0.048	2.53	0.145	0.803	0.072	1.159
Cs3g23950	26.137	3.447e-11	yes	up	5.159	1.79	13.563	240.156	135.599	189.494	6.837	188.416
Cs7g13190	0.005	3.071e-06	yes	down	4.779	0.436	4.691	0.06	0	0	3.302	0.02
Cs1g23640	2.102	2.873e-05	yes	up	49.088	44.678	38.441	84.167	126.062	103.107	44.069	104.445
Cs1g24730	4.15	0.003688	yes	up	0.972	3.821	2.028	13.707	4.913	11.381	2.274	10
Cs5g27990	7.527	0.02942	yes	up	0	0.045	0.106	0.262	0.579	0.376	0.05	0.406
orange1.1t02739	4.454	0.02821	yes	up	0.16	0.143	0.346	1.169	0.414	1.495	0.216	1.026
orange1.1t03406	0.141	0.03481	yes	down	0.301	0.143	0.308	0.05	0.041	0.02	0.251	0.037
Cs6g04870	84.507	0.01321	yes	up	0	0	0	0.706	0.031	1.119	0	0.619
Cs6g18360	10.483	0.01029	yes	up	0.07	0.205	0.058	0.312	0.786	2.583	0.111	1.227
Cs1g09270	10.339	0.0004858	yes	up	0.611	0.41	0.471	5.049	10.167	1.231	0.497	5.482
Cs3g18210	4.959	0.008081	yes	up	0.22	0.249	0.471	1.089	3.144	0.844	0.313	1.692
Cs3g13340	2.073	0.002714	yes	up	10.178	15.677	10.17	33.774	24.73	21.022	12.008	26.509
Cs8g01960	10.44	1.175e-11	yes	up	2.474	1.078	3.182	36.253	19.342	20.412	2.245	25.336
Cs1g21000	29.141	0.0005193	yes	up	0	0.294	0	1.572	4.872	2.553	0.098	2.999
Cs8g04830	4.033	2.903e-06	yes	up	2.705	5.291	2.72	20.5	11.636	13.638	3.572	15.258
Cs5g19430	5.776	0.0005481	yes	up	0.15	0.134	0.125	1.24	0.383	0.864	0.136	0.829
Cs8g06090	2.149	0.02215	yes	up	12.001	13.334	8.613	22.516	38.342	16.354	11.316	25.737
orange1.1t02846	5.575	0.000838	yes	up	0.581	2.209	0.644	8.91	6.092	4.455	1.145	6.486
Cs1g04370	0.385	0.0004504	yes	down	8.525	7.705	7.392	2.701	4.551	2.4	7.874	3.217
Cs5g03170	4.022	0.0003056	yes	up	0.371	0.463	0.644	2.782	2.079	1.414	0.493	2.092
Cs3g27290	0.347	0.01469	yes	down	415.384	166.163	348.975	72.627	76.343	191.884	310.174	113.618
Cs3g13030	2.19	0.008853	yes	up	8.615	10.332	8.815	29.158	12.774	25.141	9.254	22.358
Cs9g17330	2.698	0.01136	yes	up	2.164	0.882	1.846	6.269	4.261	3.499	1.631	4.676
Cs8g14980	0.283	1.287e-07	yes	down	54.648	32.894	54.974	11.611	13.632	17.727	47.505	14.323
Cs4g17480	2.123	0.0466	yes	up	1.392	2.191	2.163	5.322	2.565	5.095	1.915	4.327
Cs2g06150	2.169	0.02933	yes	up	23.592	20.344	22.743	68.717	23.893	54.35	22.226	48.987
Cs1g14970	2.325	6.862e-06	yes	up	8.726	7.883	7.027	22.486	19.983	15.937	7.879	19.469
orange1.1t05190	0.068	0.0002017	yes	down	139.029	9.459	62.712	2.217	4.065	9.275	70.4	5.186
Cs1g20130	0.401	0.02268	yes	down	6.121	11.08	6.892	2.167	2.762	5.523	8.031	3.484
orange1.1t05522	7.449	0.004961	yes	up	8.014	48.954	6.373	211.169	62.68	221.602	21.114	165.15
Cs2g07720	3.691	1.251e-07	yes	up	106.971	210.966	128.847	758.757	589.581	507.4	148.928	618.579
orange1.1t00363	0.315	0.006136	yes	down	0.511	0.882	0.74	0.302	0.228	0.183	0.711	0.238
Cs7g27450	3.399	0.04518	yes	up	1.382	1.033	1.509	6.692	6.247	1.322	1.308	4.754
Cs6g12600	4.942	0.00474	yes	up	0.12	0.151	0.211	1.26	0.352	0.895	0.161	0.836
Cs3g05280	3.371	0.005716	yes	up	0.13	0.374	0.202	0.826	0.683	0.997	0.235	0.835
Cs6g15400	4.86	1.92e-05	yes	up	13.484	5.709	13.611	58.749	85.497	33.908	10.935	59.385
Cs7g04110	3.972	0.0001649	yes	up	0.811	2.298	2.086	8.204	4.675	8.635	1.732	7.171
Cs7g03570	0.298	2.391e-10	yes	down	156.841	170.688	134.518	34.318	57.86	54.757	154.016	48.978
Cs2g04750	5.824	0.00135	yes	up	0.571	0.223	0.442	2.096	1.469	4.17	0.412	2.578
Cs4g17505	5.971	0.00597	yes	up	0.801	1.425	1.355	15.37	3.217	4.475	1.194	7.687
Cs1g04910	7.701	0.0006308	yes	up	0.521	1.995	1.413	14.433	2.937	14.686	1.31	10.685
Cs9g12060	53.631	8.538e-14	yes	up	0.301	0.16	1.634	45.102	27.947	28.477	0.698	33.842
orange1.1t02385	13.38	3.066e-09	yes	up	4.067	6.698	9.113	180.913	46.193	60.148	6.626	95.751
Cs4g03140	14.153	7.892e-11	yes	up	13.534	10.564	28.107	435.794	232.824	130.079	17.402	266.232
Cs7g22460	2.202	0.01791	yes	up	27.048	24.602	33.836	86.314	35.58	80.437	28.495	67.444
Cs9g16500	2.747	2.438e-08	yes	up	10.369	10.27	9.42	37.271	25.217	25.619	10.02	29.369
Cs3g27320	26.191	2.324e-23	yes	up	1.763	0.552	1.403	45.485	32.271	25.639	1.239	34.465
Cs2g08310	24.573	2.902e-14	yes	up	0.852	1.327	0.827	16.217	49.047	13.354	1.002	26.206
Cs1g13900	42.992	2.43e-10	yes	up	0.03	0.258	0.029	6.934	4.489	3.763	0.106	5.062
Cs2g17520	0.198	0.01991	yes	down	0.651	0.49	1.096	0.081	0.176	0.214	0.746	0.157
Cs5g02830	0.289	0.01169	yes	down	2.334	0.846	2.172	0.595	0.445	0.62	1.784	0.553
Cs4g19200	3.553	7.637e-06	yes	up	51.512	20.896	40.786	154.829	119.846	157.254	37.731	143.976
Cs9g08460	5.556	0.0001672	yes	up	4.348	2.922	6.354	10.502	42.221	26.758	4.541	26.494
Cs5g10870	2.11	8.851e-05	yes	up	18.713	15.062	15.755	30.821	45.779	35.861	16.51	37.487
Cs7g13080	2.187	2.794e-05	yes	up	2.945	2.049	2.643	5.563	6.485	5.675	2.546	5.908
Cs9g04260	3.91	0.001586	yes	up	1.623	5.879	2.182	16.408	11.646	12.011	3.228	13.355
Cs2g20940	2.17	0.03399	yes	up	0.872	0.632	0.788	2.288	1.076	1.932	0.764	1.765
Cs9g03770	2.518	4.509e-06	yes	up	32.478	22.535	29.443	88.733	53.309	67.775	28.152	69.939
Cs3g26680	2.072	0.0004547	yes	up	48.216	30.632	40.373	78.11	107.952	74.03	39.74	86.697
orange1.1t02428	0.374	0.02917	yes	down	8.655	4.792	10.468	2.106	3.475	4.027	7.972	3.203
Cs5g33820	608.452	1.186e-08	yes	up	0	0	0	30.579	4.923	16.832	0	17.445
Cs8g17900	6.382	0.02155	yes	up	0.13	0.24	0.048	1.29	0.734	0.783	0.139	0.936
Cs3g24490	0.361	0.0004539	yes	down	7.393	3.696	6.585	2.258	2.275	2.268	5.891	2.267
Cs4g17400	4.554	0.00951	yes	up	9.597	5.237	9.478	25.398	80.966	11.431	8.104	39.265
Cs9g11360	3.297	0.002074	yes	up	1.623	3.973	2.192	7.962	11.595	5.695	2.596	8.417
orange1.1t00403	2.01	3.412e-07	yes	up	12.502	17.253	14.486	33.008	30.512	34.01	14.747	32.51
Cs8g01950	112.986	5.068e-05	yes	up	0	0	0	0.373	0.197	0.386	0	0.319
Cs2g18330	7.042	0.0002472	yes	up	0.541	1.986	1.009	13.072	3.63	7.689	1.179	8.13
Cs9g11960	9.918	9.98e-17	yes	up	4.889	2.156	4.249	44.86	28.961	39.614	3.765	37.812
orange1.1t00255	5.053	0.009961	yes	up	0.25	0.143	0.144	1.451	0.352	1.078	0.179	0.96
Cs8g10160	0.387	1.862e-05	yes	down	322.227	163.989	266.134	103.347	104.445	97.158	250.783	101.65
orange1.1t02348	3.236	0.01902	yes	up	0.421	1.015	0.423	2.298	1.407	2.665	0.62	2.123
Cs2g03240	37.014	1.39e-07	yes	up	0.701	4.863	1.451	13.505	132.444	130.608	2.338	92.186
orange1.1t00531	3.281	1.218e-09	yes	up	69.154	60.916	89.772	325.704	233.911	248.177	73.281	269.264
Cs4g02620	2.509	0.03857	yes	up	0.19	0.49	0.327	0.857	0.765	1.078	0.336	0.9
Cs6g08860	2.088	0.03991	yes	up	24.073	8.364	29.049	28.059	37.649	19.11	20.495	28.273
Cs1g19230	0.486	0.01744	yes	down	14.276	27.862	21.715	7.69	13.56	11.706	21.284	10.985
orange1.1t03067	2.183	0.006751	yes	up	73.351	52.926	61.434	162.348	274.673	128.899	62.57	188.64
Cs3g17490	6.869	0.02776	yes	up	0.11	0.16	0.048	1.663	0.548	0.264	0.106	0.825
Cs6g19090	4.691	5.645e-05	yes	up	0.481	0.9	0.711	4.001	2.069	4.414	0.697	3.495
Cs6g15990	3.127	0.001094	yes	up	1.382	2.245	2.134	8.335	4.044	6.865	1.92	6.415
orange1.1t01657	4.101	0.005891	yes	up	0.11	0.276	0.183	0.776	0.538	1.129	0.19	0.814
Cs1g19660	3.097	0.0008691	yes	up	4.438	6.467	6.066	27.192	10.095	18.571	5.657	18.619
Cs8g03710	0.415	0.008635	yes	down	47.715	24.931	39.354	10.502	15.546	23.463	37.333	16.504
Cs5g19460	3.558	0.003457	yes	up	2.845	1.719	3.47	13.002	10.25	5.136	2.678	9.463
orange1.1t04359	13.987	0.0001635	yes	up	0	0.071	0.019	0.514	0.383	0.458	0.03	0.452
Cs3g03590	4.959	0.0207	yes	up	2.154	3.385	5.325	15.793	38.021	3.244	3.621	19.019
Cs3g06580	2.267	0.02658	yes	up	1.933	16.692	1.528	18.484	18.825	5.939	6.718	14.416
Cs1g13960	2.975	0.003059	yes	up	2.294	4.712	4.941	14.05	8.502	15.612	3.982	12.721
Cs7g22550	26.01	0.04627	yes	up	0	0.116	0	1.3	0.207	1.8	0.039	1.102
Cs7g14960	12.702	0.01701	yes	up	0	0.027	0.048	0.333	0.496	0.224	0.025	0.351
Cs2g29720	0.202	0.04305	yes	down	1.012	0.508	1.019	0.131	0.279	0.132	0.846	0.181
Cs8g08420	11.096	0.007481	yes	up	0.12	0	0.202	1.915	0.745	0.997	0.107	1.219
Cs4g01540	2.542	0.0002352	yes	up	3.276	3.135	3.605	9.222	6.061	11.787	3.339	9.023
Cs8g20950	0.367	0.0003227	yes	down	4.137	4.008	3.172	1.169	1.696	1.566	3.772	1.477
orange1.1t01257	4.843	2.603e-12	yes	up	1.933	2.093	1.749	12.125	10.147	7.76	1.925	10.011
Cs8g11330	9.221	9.31e-05	yes	up	0.05	0.249	0.788	3.054	2.379	1.18	0.362	2.204
orange1.1t04209	2.466	0.04114	yes	up	1.903	1.728	2.269	6.299	5.958	4.79	1.967	5.682
Cs7g12100	4.255	0.00511	yes	up	2.244	0.864	1.913	5.513	13.539	4.109	1.674	7.72
orange1.1t02928	0.367	0.0123	yes	down	3.276	3.509	3.336	0.625	1.52	1.831	3.374	1.325
Cs2g17570	3.64	1.417e-11	yes	up	16.56	15.24	16.832	78.372	43.824	61.571	16.211	61.256
Cs5g04950	10.189	0.000664	yes	up	0	0.125	0.221	1.189	1.52	1.129	0.115	1.279
Cs9g07560	2.763	1.392e-06	yes	up	32.979	53.033	45.025	157.248	100.101	127.343	43.679	128.231
orange1.1t05133	4.028	1.378e-06	yes	up	17.421	10.047	14.871	51.301	87.917	42.115	14.113	60.444
Cs6g01750	14.4	0.006043	yes	up	0.04	0.071	0	0.423	0.507	0.62	0.037	0.517
Cs9g16360	2.809	0.0149	yes	up	1.483	4.89	2.057	8.345	7.24	9.153	2.81	8.246
Cs7g13100	0.395	0.00033	yes	down	6.411	6.787	6.623	2.459	2.058	3.834	6.607	2.784
orange1.1t00446	2.415	0.000794	yes	up	1.463	2.307	1.403	5.392	3.641	4.19	1.724	4.408
Cs9g16160	2.497	2.603e-12	yes	up	30.975	31.264	37.172	97.25	90.947	75.271	33.137	87.823
orange1.1t05304	0.194	0.01503	yes	down	8.084	1.871	4.018	1.159	0.372	1.749	4.658	1.093
Cs5g25590	10734.7	3.174e-06	yes	up	0	0	0	172.346	1.769	68.355	0	80.823
Cs5g15190	2.225	0.000981	yes	up	492.612	532.158	627.499	1016.26	1848.22	1052.2	550.756	1305.56
orange1.1t00375	2.329	1.173e-05	yes	up	25.556	18.696	28.607	61.067	49.264	70.216	24.286	60.182
Cs3g09500	2.069	6.224e-07	yes	up	11.3	10.225	10.199	26.819	23.076	19.903	10.575	23.266
Cs3g22910	34.178	1.955e-13	yes	up	0.621	0.107	0.692	16.882	25.951	9.235	0.473	17.356
orange1.1t01910	2.454	0.0005646	yes	up	4.548	3.171	6.46	18.474	11.44	18.48	4.726	16.131
orange1.1t01815	7.013	0.0001929	yes	up	0.942	2.084	1.048	12.74	14.977	2.99	1.358	10.236
orange1.1t03219	4.901	3.051e-06	yes	up	3.807	3.946	4.095	23.09	28.95	9.794	3.949	20.611
orange1.1t05448	0.277	0.02187	yes	down	3.907	5.558	5.873	0.957	0.434	2.329	5.113	1.24
Cs1g16030	8.017	4.666e-05	yes	up	0.371	0.9	1.769	3.558	12.774	10.303	1.013	8.878
Cs7g10570	4.347	0.001906	yes	up	9.798	20.201	21.08	57.046	143.76	34.427	17.026	78.411
Cs9g10920	15.263	0.0001768	yes	up	0.06	0.071	0.163	1.935	0.61	2.054	0.098	1.533
Cs1g23580	36.657	5.025e-08	yes	up	0.09	0	0.327	6.178	7.364	3.122	0.139	5.555
Cs6g18510	2.479	0.007481	yes	up	0.922	2.075	1.115	4.404	2.689	3.682	1.371	3.592
orange1.1t00313	3.625	0.001253	yes	up	144.148	43.716	100.807	393.524	487.597	240.956	96.224	374.026
Cs3g02310	94.681	6.777e-05	yes	up	0	0	0.115	5.412	5.782	0.824	0.038	4.006
Cs1g08380	2.512	0.006328	yes	up	0.481	0.953	0.865	2.57	1.655	1.922	0.766	2.049
Cs3g08570	47.275	0.02755	yes	up	0	0	0	0.484	0.052	0.386	0	0.307
Cs3g24230	7.23	8.939e-05	yes	up	9.176	11.606	10.651	29.107	168.645	43.021	10.478	80.258
Cs5g29370	0.171	0.006762	yes	down	15.187	4.445	8.526	1.068	0.569	3.539	9.386	1.725
orange1.1t03231	11.737	0.003372	yes	up	0.03	0.027	0.125	1.34	0.414	0.57	0.061	0.775
Cs8g07910	0.474	9.567e-06	yes	down	4.268	3.848	3.461	1.986	2.058	1.668	3.859	1.904
Cs9g04890	2.702	0.001168	yes	up	24.494	30.454	22.58	75.51	106.317	42.258	25.843	74.695
Cs6g14150	11.827	0.006136	yes	up	0	0.062	0.048	0.625	0.434	0.356	0.037	0.472
Cs7g19510	0.289	4.342e-06	yes	down	3.887	4.329	4.537	1.441	0.89	1.465	4.251	1.265
Cs5g10240	12.782	1.965e-05	yes	up	1.382	0.294	0.74	3.85	18.669	10.475	0.805	10.998
Cs3g10110	18.988	2.154e-20	yes	up	16.77	8.435	20.013	136.627	108.2	69.881	15.073	104.903
Cs8g11360	10.681	4.386e-05	yes	up	0.19	0.089	0.163	1.996	2.027	1.007	0.147	1.677
Cs3g18260	2.738	0.009875	yes	up	3.286	2.583	5.277	7.186	7.561	13.221	3.715	9.323
orange1.1t04909	5.673	0.001214	yes	up	21.188	4.65	23.926	146.071	110.31	54.188	16.588	103.523
Cs1g06830	10.028	5.129e-07	yes	up	3.887	2.628	6.911	77.536	20.407	44.129	4.475	47.357
Cs4g14560	2.614	0.002104	yes	up	18.724	7.598	20.129	16.267	18.235	31.945	15.484	22.149
Cs2g22050	210.401	4.115e-17	yes	up	0.13	0.116	0	18.857	9.205	21.836	0.082	16.633
Cs2g10570	2.039	0.03633	yes	up	4.308	7.981	4.21	8.597	9.764	15.652	5.5	11.338
Cs9g07220	21.333	1.208e-05	yes	up	0.19	0	0.317	5.503	2.658	3.183	0.169	3.781
orange1.1t05160	2.619	3.513e-08	yes	up	8.595	14.528	10.132	35.356	28.506	32.555	11.085	32.139
Cs2g15830	35.753	0.005549	yes	up	0.04	0	0.029	0.574	1.727	0.163	0.023	0.821
Cs7g03670	0.471	5.719e-06	yes	down	8.706	8.257	10.747	4.021	5.161	4.668	9.237	4.617
orange1.1t05924	5.311	7.041e-05	yes	up	0.401	0.748	1.923	7.378	8.295	3.285	1.024	6.319
Cs7g15610	3.732	6.679e-05	yes	up	39.05	63.909	36.883	103.186	273.297	181.744	46.614	186.076
Cs5g31680	3.578	0.001883	yes	up	0.361	0.971	0.5	1.875	2.834	2.095	0.611	2.268
Cs1g14180	0.159	0.002427	yes	down	0.862	0.347	0.606	0.05	0.165	0.092	0.605	0.102
orange1.1t05971	3.053	0.0001246	yes	up	8.225	9.103	5.508	34.026	12.205	24.806	7.612	23.679
Cs7g05350	3.229	0.0001957	yes	up	6.411	6.529	6.854	34.237	12.143	21.256	6.598	22.545
Cs8g09350	6.662	5.923e-09	yes	up	6.822	2.485	5.441	38.914	23.489	41.241	4.916	34.548
Cs2g19920	2.011	0.03098	yes	up	32.037	30.935	26.54	61.057	93.15	36.99	29.837	63.732
Cs1g21390	9.234	4.622e-14	yes	up	12.242	5.015	13.323	88.058	114.675	103.88	10.193	102.204
Cs4g15545	0.26	0.02819	yes	down	8.135	5.629	6.633	1.139	0.703	3.234	6.799	1.692
Cs7g29040	3.605	0.004795	yes	up	37.928	98.531	50.168	317.47	181.15	189.23	62.209	229.283
Cs7g22920	8.951	0.00133	yes	up	0.12	2.316	0.913	11.621	13.332	6.967	1.116	10.64
Cs2g07650	11.112	0.007818	yes	up	0.24	0.018	0.115	0.363	0.714	2.777	0.124	1.285
Cs2g07100	9.299	3.703e-05	yes	up	0.541	0.428	0.529	2.631	10.126	1.943	0.499	4.9
Cs4g18660	2.809	0.001968	yes	up	2.184	3.064	3.288	9.333	4.872	11.299	2.845	8.501
Cs9g12240	7.402	5.06e-08	yes	up	32.087	7.348	21.599	187.938	122.66	157.671	20.345	156.09
Cs4g15570	0.345	0.0109	yes	down	3.947	1.746	2.47	0.595	1.148	1.261	2.721	1.001
Cs1g19290	4.969	8.89e-07	yes	up	0.882	0.365	0.769	4.525	3.258	2.827	0.672	3.537
Cs2g06960	3.304	0.0004613	yes	up	15.518	42.647	20.513	89.801	76.674	115.627	26.226	94.034
Cs1g19830	13.775	7.353e-08	yes	up	0.21	1.113	0.904	11.278	15.277	5.289	0.742	10.615
Cs5g30450	0.343	0.0004542	yes	down	113.643	151.11	122.676	24.834	59.628	57.137	129.143	47.2
Cs6g12430	0.33	0.01124	yes	down	14.927	5.469	11.804	3.114	3.951	4.455	10.733	3.84
Cs5g28410	0.457	3.156e-06	yes	down	22.741	23.791	17.101	10.401	10.426	10.211	21.211	10.346
Cs1g09510	0.146	0.01564	yes	down	1.703	1.862	2.153	0.161	0.041	0.702	1.906	0.301
Cs7g17240	11.951	1.215e-05	yes	up	0.311	0.027	0.317	3.769	3.413	2.573	0.218	3.252
Cs1g25570	5.901	0.01811	yes	up	0.07	0.436	0.356	2.631	0.59	2.258	0.287	1.826
orange1.1t02972	0.048	0.03699	yes	down	0.311	0.41	0.471	0	0.052	0	0.397	0.017
Cs2g19910	7.13	1.109e-07	yes	up	0.411	0.249	0.25	2.429	2.493	1.698	0.303	2.207
Cs2g06010	3.156	3.129e-05	yes	up	1.453	2.708	1.423	7.499	5.73	5.461	1.861	6.23
Cs6g09570	2.772	0.04797	yes	up	6.301	3.509	4.412	14.745	22.155	5.777	4.741	14.226
Cs2g03180	264.294	7.298e-09	yes	up	0.1	0.098	0	17.325	32.012	5.685	0.066	18.341
Cs7g09100	2.776	1.166e-09	yes	up	24.233	26.24	21.571	60.16	89.841	64.328	24.015	71.443
Cs8g07330	68.546	2.423e-13	yes	up	0.17	0.775	0.519	52.208	8.202	39.176	0.488	33.195
Cs2g27460	2.189	0.004797	yes	up	1.863	1.541	1.999	4.435	4.903	3.255	1.801	4.198
Cs5g32300	18.533	0.02196	yes	up	0	0.151	0	0.726	1.469	0.875	0.05	1.023
Cs5g16510	10.483	0.02221	yes	up	0.02	0.036	0.058	0.564	0.062	0.6	0.038	0.409
Cs6g07420	2.93	0.01486	yes	up	27.299	28.859	53.138	138.623	155.602	43.133	36.432	112.453
Cs5g14800	0.428	0.01293	yes	down	234.71	572.355	290.598	127.042	218.189	148.253	365.888	164.495
Cs9g06180	37.505	0.02433	yes	up	0	0	0	0.625	0.31	0.264	0	0.4
Cs2g18160	0.462	0.03606	yes	down	46.022	18.928	42.055	15.017	14.315	23.249	35.668	17.527
Cs8g02910	54.606	0.03306	yes	up	0	0	0	0.323	0.021	0.244	0	0.196
orange1.1t00612	6.195	0.0425	yes	up	0.1	0	0.173	0.524	0.838	0.458	0.091	0.607
Cs8g04525	4.371	0.02635	yes	up	0.611	1.327	1.913	7.045	1.913	9.072	1.284	6.01
Cs4g02090	0.463	0.009479	yes	down	4.919	3.144	4.922	1.713	1.738	2.949	4.328	2.133
orange1.1t03778	6.307	1.13e-06	yes	up	2.334	2.316	2.451	28.503	20.955	14.33	2.367	21.263
Cs6g03020	27.002	0.008138	yes	up	0.08	3.99	0.211	47.39	50.806	23.89	1.427	40.695
orange1.1t00556	14.703	7.99e-25	yes	up	2.004	1.639	2.941	29.107	47.91	25.985	2.195	34.334
Cs7g31790	3.64	4.607e-05	yes	up	1.292	2.102	1.692	3.87	6.63	9.123	1.695	6.541
orange1.1t02044	3.655	0.002982	yes	up	0.771	2.922	2.48	8.164	6.185	9.56	2.058	7.97
Cs1g14880	2.866	5.627e-05	yes	up	3.967	3.18	3.047	15.058	12.929	7.424	3.398	11.804
Cs2g19430	2.848	0.00703	yes	up	9.387	3.189	7.229	25.277	19.817	15.245	6.602	20.113
orange1.1t05175	4.928	7.929e-05	yes	up	2.124	3.242	4.806	29.702	10.798	12.611	3.391	17.704
Cs1g16000	8.509	0.001619	yes	up	16.209	1.256	15.005	114.131	47.775	133.364	10.823	98.423
Cs9g10440	7.382	0.005274	yes	up	2.114	5.264	1.057	14.271	46.203	5.807	2.812	22.094
Cs4g03700	3.025	6.829e-06	yes	up	8.625	8.827	6.085	27.848	30.564	16.608	7.846	25.007
Cs3g08320	7.722	3.751e-05	yes	up	0.331	1.496	0.644	9.403	4.261	6.57	0.824	6.745
Cs3g18100	39.233	0.01712	yes	up	0	0	0	0.393	0.207	0.264	0	0.288
Cs9g15730	5.665	5.294e-06	yes	up	14.225	4.703	10.737	66.993	77.015	34.884	9.888	59.631
Cs1g21680	5.077	0.0003743	yes	up	15.678	4.872	13.563	49.164	101.239	36.4	11.371	62.268
Cs2g28530	0.211	0.03815	yes	down	1.743	1.817	0.606	0.121	0.3	0.519	1.389	0.313
Cs4g05190	8.858	0.0007089	yes	up	0.541	0.686	0.586	2.872	12.453	1.637	0.604	5.654
orange1.1t01648	2.052	0.0007365	yes	up	14.706	26	20.379	48.761	38.725	45.787	20.362	44.424
Cs2g05110	2.685	0.003152	yes	up	1.292	1.514	1.259	4.687	4.396	2.573	1.355	3.885
Cs6g18920	0.236	7.571e-10	yes	down	21.458	11.713	15.447	4.304	3.341	4.556	16.206	4.067
Cs9g09430	4.62	0.02888	yes	up	0.17	0.819	0.346	4.082	1.365	0.987	0.445	2.145
Cs7g10660	0.034	0.001565	yes	down	3.306	3.162	1.586	0	0.134	0.153	2.685	0.096
Cs4g03220	10.512	6.918e-10	yes	up	11.26	7.616	20.465	229.301	130.065	81.912	13.114	147.093
orange1.1t04873	0.042	0.006125	yes	down	0.491	0.739	0.529	0	0.062	0	0.586	0.021
Cs7g10110	4.494	0.01536	yes	up	4.638	2.111	3.999	11.51	35.022	4.943	3.583	17.158
Cs5g12300	15.627	0.0207	yes	up	0	0.232	0	1.975	0.952	0.844	0.077	1.257
Cs7g28650	2.981	0.009488	yes	up	3.817	4.213	6.575	8.194	24.606	13.72	4.868	15.507
Cs6g15730	7.336	0.03633	yes	up	0.2	4.854	0.731	4.314	11.274	29.199	1.928	14.929
Cs3g16800	45.349	0.0182	yes	up	0.04	0	0.029	0.282	2.927	0.031	0.023	1.08
orange1.1t02123	2.723	0.02745	yes	up	0.561	0.214	0.74	1.603	1.489	1.281	0.505	1.458
Cs6g09480	6.589	0.0008327	yes	up	1.392	0.508	2.067	14.12	10.105	3.672	1.322	9.299
Cs7g07350	2.751	1.106e-09	yes	up	4.939	3.741	4.085	14.161	11.233	9.886	4.255	11.76
Cs7g04050	2.375	0.0002914	yes	up	23.272	22.312	24.281	50.575	83.045	42.807	23.288	58.809
Cs4g10560	2.461	0.0004998	yes	up	9.377	5.879	2.615	11.087	16.59	13.333	5.957	13.67
Cs2g08300	5.684	0.04899	yes	up	0.07	0.436	0.115	1.603	0.352	1.749	0.207	1.235
Cs7g20080	8.179	0.04258	yes	up	0	0.267	0.077	1.784	0.486	0.702	0.115	0.991
Cs9g01620	3.29	0.0001089	yes	up	3.536	3.109	4.287	18.777	8.233	10.018	3.644	12.343
Cs3g07820	0.408	0.003767	yes	down	724.377	320.203	533.825	163.104	258.196	268.925	526.135	230.075
Cs8g19840	3.256	9.337e-07	yes	up	5.069	4.623	4.662	21.568	16.921	10.892	4.785	16.46
Cs2g05570	2.31	0.008077	yes	up	3.426	2.832	3.47	7.317	6.133	11.269	3.243	8.24
Cs3g14850	2.205	3.206e-05	yes	up	6.752	7.482	8.344	22.143	14.894	15.652	7.526	17.563
Cs3g07770	3.422	1.309e-08	yes	up	7.323	10.243	9.411	23.161	40.845	34.142	8.992	32.716
Cs7g31010	50.074	1.427e-05	yes	up	0.03	0.258	0.019	0.625	7.613	8.35	0.102	5.529
Cs6g17510	14.54	3.403e-08	yes	up	1.072	0.169	0.673	7.761	7.333	14.655	0.638	9.916
Cs5g04320	230.081	4.079e-06	yes	up	0	0	0	0.776	2.524	0.712	0	1.337
Cs3g20040	0.444	1.944e-07	yes	down	79.041	72.852	97.347	34.671	36.48	46.519	83.08	39.223
Cs8g05510	2.307	0.002523	yes	up	8.405	11.259	10.199	29.652	28.557	14.696	9.954	24.302
Cs2g13450	40.956	2.128e-07	yes	up	0.03	0.098	0.067	5.07	0.776	2.777	0.065	2.874
Cs1g15940	3.254	0.02023	yes	up	0.601	2.637	1.634	8.043	6.154	3.56	1.624	5.919
Cs4g11760	0.362	0.008516	yes	down	0.892	1.621	0.894	0.383	0.362	0.57	1.136	0.438
Cs3g21660	0.375	1.221e-05	yes	down	14.065	13.396	14.688	3.941	7.385	5.441	14.05	5.589
Cs5g04670	9.063	0.000104	yes	up	0.872	2.191	2.201	23.07	4.727	29.728	1.755	19.175
Cs9g03785	3.706	6.705e-08	yes	up	5.49	6.939	3.355	19.744	19.083	23.687	5.261	20.838
Cs6g08930	0.305	0.001715	yes	down	5.74	11.944	11.977	3.78	3.475	2.553	9.887	3.269
Cs2g06630	0.45	0.039	yes	down	20.116	6.271	15.274	5.836	6.444	7.312	13.887	6.531
orange1.1t05414	38.426	2.977e-08	yes	up	0.22	2.316	1.471	51.089	6.371	53.964	1.336	37.141
Cs8g17410	0.068	6.041e-08	yes	down	12.733	4.311	11.564	0.837	0.858	0.325	9.536	0.673
Cs3g16700	0.185	1.543e-06	yes	down	8.165	10.297	10.756	5.755	3.227	1.82	9.739	3.601
Cs3g01120	0.39	0.03843	yes	down	88.318	72.593	109.814	40.91	13.487	61.154	90.242	38.517
Cs7g30350	3.352	1.803e-09	yes	up	11.32	10.974	10.372	37.604	31.029	53.852	10.889	40.828
Cs8g10680	7.14	0.0001275	yes	up	0.591	0.294	0.913	5.412	5.751	2.888	0.599	4.684
Cs8g02940	2.032	0.02892	yes	up	4.799	5.22	8.892	12.951	10.302	17.727	6.304	13.66
orange1.1t04440	3.084	0.01324	yes	up	3.576	1.372	1.961	9.484	8.161	4.353	2.303	7.333
Cs2g16190	37.194	0.0004999	yes	up	0	0.045	0.048	1.32	0.683	1.81	0.031	1.271
Cs2g05500	2.595	0.01086	yes	up	0.922	1.737	0.932	4.324	2.989	2.573	1.197	3.295
Cs5g12190	3.595	0.01544	yes	up	4.047	6.52	2.076	22.203	18.08	11.706	4.214	17.33
Cs8g18860	0.439	2.232e-06	yes	down	17.531	12.969	15.697	6.027	6.961	8.574	15.399	7.187
Cs5g33700	3.992	0.001367	yes	up	1.633	6.28	2.499	18.343	11.067	16.018	3.471	15.143
Cs7g06740	39.726	0.01219	yes	up	0	0.036	0.038	0.524	2.565	0.081	0.025	1.057
Cs8g12410	2.957	0.002812	yes	up	3.977	2.049	2.643	9.383	12.526	5.268	2.89	9.059
Cs1g09530	4.208	0.0001052	yes	up	0.471	0.588	0.5	3.145	1.438	2.38	0.52	2.321
Cs2g25630	0.401	0.0004573	yes	down	17.421	16.656	16.313	7.942	4.261	9.906	16.797	7.37
Cs6g05910	2.435	0.03121	yes	up	0.611	1.639	1.692	3.245	2.658	4.312	1.314	3.405
Cs6g22210	0.498	0.001355	yes	down	25.987	16.63	21.734	10.129	11.026	14.483	21.45	11.879
orange1.1t05518	6.169	0.0008356	yes	up	0.862	0.232	1.067	5.412	5.668	3.549	0.72	4.876
Cs8g05940	11.259	2.361e-12	yes	up	1.543	2.628	1.99	11.52	34.701	27.765	2.054	24.662
Cs8g03370	2.721	0.02045	yes	up	0.531	0.704	0.952	2.157	1.262	2.888	0.729	2.102
Cs5g25990	3.165	0.02711	yes	up	2.955	3.091	4.403	18.021	4.365	14.35	3.483	12.245
Cs9g07800	23.802	0.001689	yes	up	0.03	0.018	0	0.655	0.238	0.203	0.016	0.365
Cs5g34860	5.979	0.0001789	yes	up	1.964	3.875	1.307	8.557	24.855	10.608	2.382	14.673
Cs5g12590	0.376	0.002886	yes	down	28.751	58.885	24.358	13.878	16.363	17.31	37.331	15.85
Cs5g12210	2.793	0.0002885	yes	up	9.046	18.108	13.631	54.213	31.588	35.189	13.595	40.33
orange1.1t00427	8.724	1.589e-06	yes	up	0.491	2.254	0.942	15.501	7.944	10.72	1.229	11.388
Cs5g17280	0.268	0.04725	yes	down	2.224	2.592	1.24	0.232	1.2	0.264	2.019	0.565
orange1.1t00010	63.646	0.002499	yes	up	0	0	0	0.574	0.248	0.651	0	0.491
Cs6g02190	6.285	6.354e-24	yes	up	1.943	1.158	1.471	10.23	10.074	10.201	1.524	10.168
Cs4g18290	2.53	0.02514	yes	up	0.391	0.445	0.24	0.867	0.776	1.231	0.359	0.958
Cs5g09230	3.635	0.001032	yes	up	0.481	1.577	1.134	5.201	3.372	3.692	1.064	4.088
Cs1g21035	0.433	0.03064	yes	down	8.375	6.876	6.7	3.699	1.458	4.607	7.317	3.255
Cs5g19370	2.621	0.003878	yes	up	3.516	3.26	4.316	7.992	9.536	5.848	3.697	7.792
Cs7g22510	2.702	0.01091	yes	up	1.523	1.862	1.894	5.856	3.455	6.163	1.76	5.158
Cs3g26350	2.711	0.001263	yes	up	1.152	0.748	1.173	3.397	2.172	3.112	1.024	2.894
Cs3g09820	2.277	0.009752	yes	up	12.773	6.182	11.41	23.947	17.48	32.372	10.122	24.6
orange1.1t02191	0.116	0.005549	yes	down	10.118	3.901	10.555	0.131	2.379	0.509	8.191	1.006
Cs3g27030	0.487	0.0002357	yes	down	184.43	131.63	200.73	78.765	79.797	103.87	172.263	87.477
Cs4g02020	2.317	0.0004287	yes	up	6.371	11.677	7.133	23.231	21.617	17.88	8.394	20.909
Cs4g20020	3.413	0.0446	yes	up	0.691	0.534	0.817	2.772	3.093	1.709	0.681	2.525
orange1.1t04361	0.304	0.03426	yes	down	1.523	4.623	1.942	0.302	0.962	1.19	2.696	0.818
Cs9g03230	4.164	0.02702	yes	up	0.08	0.116	0.058	0.423	0.434	0.264	0.085	0.374
Cs5g22220	5.127	4.146e-14	yes	up	1.272	4.186	1.096	15.985	6.34	5.929	2.185	9.418
Cs7g18350	2.512	2.655e-06	yes	up	55.65	67.801	69.384	226.015	146.956	141.205	64.278	171.392
Cs4g11860	2.178	9.177e-07	yes	up	28.551	42.754	32.885	84.833	83.076	75.84	34.73	81.25
Cs3g25010	14.692	9.672e-07	yes	up	0.21	0.356	0.394	8.234	1.727	5.197	0.32	5.053
orange1.1t06010	10.674	0.03685	yes	up	0.391	0.383	0	2.197	5.492	1.109	0.258	2.933
Cs2g28960	2.498	0.003113	yes	up	12.302	19.907	21.023	49.466	29.488	62.649	17.744	47.201
Cs6g12790	45.318	0.01812	yes	up	0	0	0.029	1.149	0.052	0.427	0.01	0.543
Cs6g10970	3.975	0.04886	yes	up	0.25	1.078	0.529	4.243	1.21	2.41	0.619	2.621
Cs1g12480	167.266	3.485e-06	yes	up	0	0.098	0	5.906	9.143	2.451	0.033	5.833
Cs1g13270	0.417	0.0007637	yes	down	5.43	4.249	6.008	1.865	1.913	3.183	5.229	2.32
orange1.1t00583	2.882	0.001016	yes	up	1.312	2.04	0.99	5.553	3.279	4.536	1.447	4.456
Cs1g11780	2.076	0.04901	yes	up	4.929	7.17	6.931	7.851	20.738	13.394	6.343	13.994
Cs4g13880	3.494	0.0004542	yes	up	0.561	0.49	0.731	2.419	1.645	2.583	0.594	2.216
Cs3g09300	2.147	0.0009917	yes	up	1.723	1.755	1.692	4.314	2.793	4.689	1.723	3.932
Cs7g12420	638.26	4.348e-10	yes	up	0	0	0	8.597	2.617	6.163	0	5.792
Cs9g02240	5.913	0.03633	yes	up	0.401	0.187	0.173	2.893	0.507	1.414	0.254	1.605
Cs4g08750	9.107	3.066e-09	yes	up	0.431	0.926	0.923	10.966	4.396	6.804	0.76	7.389
Cs2g02810	2.323	0.0009103	yes	up	1.423	2.066	1.74	5.513	3.537	4.292	1.743	4.447
orange1.1t01338	3.326	0.0223	yes	up	2.835	0.926	1.192	6.088	3.599	7.994	1.651	5.894
orange1.1t04064	105.932	0.03881	yes	up	0	0	0	0.857	0	1.576	0	0.811
Cs8g04700	0.285	0.01761	yes	down	20.827	10.662	39.335	4.062	4.954	12.479	23.608	7.165
Cs7g08980	2.645	0.03758	yes	up	1.172	2.966	1.288	6.118	2.886	6.499	1.809	5.168
Cs5g26050	2.751	0.0006308	yes	up	9.166	9.655	9.891	27.313	13.156	24.989	9.571	21.819
Cs5g03060	5.46	0.0002579	yes	up	29.042	109.246	25.31	359.841	323.979	262.487	54.533	315.436
Cs2g16770	4.386	1.183e-07	yes	up	3.546	5.041	5.008	30.75	18.349	13.994	4.532	21.031
orange1.1t04673	2.304	0.001576	yes	up	7.523	3.135	6.546	14.624	17.087	10.018	5.735	13.91
Cs2g29360	3.883	0.001332	yes	up	3.055	5.113	3.432	23.262	6.496	17.534	3.867	15.764
Cs7g10040	0.446	0.0308	yes	down	6.221	3.483	5.402	1.834	2.182	3.193	5.035	2.403
orange1.1t03024	6.105	0.01505	yes	up	2.274	1.452	2.98	7.882	33.315	2.461	2.235	14.553
Cs7g04150	2.152	2.922e-08	yes	up	41.474	31.237	41.574	77.264	86.686	86.692	38.095	83.547
Cs7g14540	0.471	0.02861	yes	down	1.473	0.846	1.25	0.514	0.548	0.732	1.19	0.598
Cs3g06830	2.269	0.0001211	yes	up	24.694	40.991	38.518	99.527	72.092	80.204	34.734	83.941
orange1.1t00588	12.862	0.02564	yes	up	0	0.303	0.154	3.145	0.952	2.675	0.152	2.257
orange1.1t00292	3.543	0.03399	yes	up	0.741	2.441	1.557	5.049	2.4	10.404	1.58	5.951
Cs7g02680	2.936	0.03944	yes	up	0.561	0.73	0.817	1.008	1.707	3.855	0.703	2.19
Cs5g15470	8.821	0.001323	yes	up	3.406	0.855	3.566	8.547	53.329	10.862	2.609	24.246
Cs8g04610	11.705	1.04e-06	yes	up	0.361	1.719	2.768	16.035	28.806	15.5	1.616	20.114
Cs5g16290	2.615	0.008699	yes	up	24.554	63.357	31.664	102.884	149.066	79.888	39.858	110.613
Cs9g07230	0.464	0.04352	yes	down	396.92	139.37	277.246	157.5	96.057	147.491	271.179	133.683
Cs3g20180	0.483	0.04442	yes	down	16.84	9.014	17.581	5.12	7.064	10.15	14.478	7.445
Cs4g02940	0.425	0.0246	yes	down	78.981	41.089	71.018	19.049	26.365	42.288	63.696	29.234
Cs8g04150	4.535	9.799e-07	yes	up	8.505	14.715	8.776	38.007	81.597	39.858	10.665	53.154
Cs6g06700	2.247	0.007083	yes	up	5.54	9.593	7.757	19.936	22.858	11.645	7.63	18.146
orange1.1t03073	2.946	1.699e-05	yes	up	0.591	1.087	0.942	2.953	2.813	2.37	0.873	2.712
Cs7g16520	3.134	0.009804	yes	up	3.777	2.788	5.124	20.278	5.472	13.242	3.896	12.997
orange1.1t04923	6.084	0.000265	yes	up	38.84	8.097	36.96	225.058	162.998	97.208	27.966	161.755
Cs7g25580	7.738	0.02929	yes	up	0.791	1.514	1.086	3.578	30.905	0.6	1.13	11.694
Cs2g26610	18.481	6.041e-09	yes	up	5.58	4.578	5.844	189.742	22.124	106.158	5.334	106.008
Cs5g22810	5.311	0.0005938	yes	up	1.523	2.556	1.307	18.091	4.396	7.821	1.795	10.103
Cs5g09655	4.338	0.003718	yes	up	1.352	1.799	3.316	17.053	8.026	4.536	2.156	9.872
orange1.1t02939	3.042	0.0003356	yes	up	2.084	1.122	1.423	5.372	3.661	7.719	1.543	5.584
Cs7g24690	2.006	0.004203	yes	up	29.984	21.359	29.145	74.129	54.198	42.41	26.829	56.912
Cs7g04700	2.821	0.01325	yes	up	1.863	3.75	1.836	10.653	5.409	5.045	2.483	7.036
Cs6g11280	26.593	4.735e-06	yes	up	0.04	0.062	0.115	0.776	3.506	2.014	0.072	2.099
Cs2g20390	23.687	0.03287	yes	up	0	0	0.067	0.927	0.103	0.763	0.022	0.598
Cs5g09800	6.017	0.0001285	yes	up	0.361	1.425	0.519	6.602	2.834	5.197	0.768	4.878
Cs2g07700	108.76	2.195e-05	yes	up	0.07	0.41	0.144	1.461	51.623	14.95	0.208	22.678
Cs7g16830	0.392	0.0007376	yes	down	61.019	37.597	47.198	20.964	12.743	24.439	48.605	19.382
Cs5g01090	2.961	0.007476	yes	up	0.671	1.096	0.971	3.215	1.986	3.499	0.913	2.9
Cs3g18650	2.483	0.0001279	yes	up	21.428	36.76	21.407	90.709	96.398	62.873	26.532	83.327
Cs7g32180	5.374	0.0009959	yes	up	0.25	0.65	0.144	2.278	1.438	2.248	0.348	1.988
orange1.1t05990	2.176	0.008739	yes	up	2.905	3.572	3.797	9	8.802	5.97	3.425	7.924
Cs6g07470	2.497	0.006575	yes	up	2.114	2.503	2.845	9.383	4.044	6.377	2.487	6.601
Cs5g18830	2.514	0.002264	yes	up	49.108	22.927	57.224	120.965	110.227	107.124	43.086	112.772
Cs6g07820	2.12	0.002564	yes	up	12.683	19.453	15.534	47.864	27.689	31.548	15.89	35.7
Cs7g19490	2.323	0.002765	yes	up	8.074	8.729	9.363	28.12	22.796	12.886	8.722	21.267
Cs3g27710	0.368	0.001909	yes	down	12.883	26.169	12.689	6.208	5.409	9.082	17.247	6.9
Cs7g31430	4.78	0.02205	yes	up	0.731	0.784	0.884	4.687	7.313	0.722	0.8	4.241
Cs6g03520	9.448	5.673e-08	yes	up	1.282	2.414	1.432	30.075	7.261	18.988	1.709	18.775
Cs7g07330	81.798	2.151e-05	yes	up	1.032	0	0.481	65.875	34.443	30.765	0.504	43.694
orange1.1t02851	2.046	0.02806	yes	up	21.719	16.674	22.08	56.925	24.203	51.543	20.158	44.224
Cs7g15050	2.321	0.01729	yes	up	3.186	1.336	2.778	9.031	5.368	5.258	2.433	6.552
Cs5g24240	5.22	5.819e-06	yes	up	2.975	8.524	3.364	28.563	33.47	19.731	4.954	27.255
Cs9g17780	6.63	0.001327	yes	up	1.743	2.156	4.547	28.13	4.385	28.192	2.815	20.236
Cs2g22480	0.405	8.619e-09	yes	down	6.401	4.48	5.835	2.237	2.048	3.377	5.572	2.554
Cs1g04420	11.876	0.008075	yes	up	0	1.603	0.692	6.309	4.158	18.235	0.765	9.567
Cs5g14400	2.071	0.01712	yes	up	4.107	9.602	4.749	15.108	14.522	9.682	6.153	13.104
orange1.1t02678	0.049	0.0009067	yes	down	0.751	6.369	0.663	0.111	0.186	0.163	2.594	0.153
Cs9g10770	13.861	3.686e-05	yes	up	0.07	0.071	0.096	1.058	1.634	0.773	0.079	1.155
Cs9g15520	25.264	0.02695	yes	up	0.09	0	0	0.373	1.272	0.875	0.03	0.84
Cs9g17050	0.486	0.0401	yes	down	81.366	55.34	81.467	21.71	36.863	54.808	72.724	37.794
orange1.1t04457	0.398	0.003008	yes	down	10.819	2.343	9.882	3.276	8.771	8.726	7.681	6.924
Cs1g05550	2.683	0.003907	yes	up	2.474	3.99	1.788	8.92	7.944	4.363	2.751	7.076
Cs8g17810	4.121	8.186e-12	yes	up	4.889	3.233	5.979	22.828	19.093	19.832	4.7	20.584
Cs9g04040	2.992	0.04322	yes	up	0.651	0.552	0.913	3.185	2.296	1.312	0.705	2.264
Cs2g01220	0.457	0.007675	yes	down	5.72	10.929	5.316	3.79	3.175	3.661	7.322	3.542
Cs5g10480	2.793	0.001715	yes	up	89.881	40.109	96.222	281.841	225.181	172.367	75.404	226.463
Cs5g23960	2.949	0.02909	yes	up	2.625	1.452	2.182	5.987	11.109	2.736	2.086	6.611
Cs8g06620	33.313	8.876e-10	yes	up	3.106	27.541	4.739	468.248	266.554	515.017	11.795	416.606
orange1.1t02043	58.607	1.769e-20	yes	up	1.833	0.294	2.451	87.534	99.915	84.943	1.526	90.797
Cs5g24130	2.439	0.01391	yes	up	2.074	1.176	1.019	2.943	4.53	2.136	1.423	3.203
Cs2g19450	0.447	0.04786	yes	down	2.174	0.926	1.923	0.736	0.734	0.926	1.674	0.799
Cs2g05980	11.416	0.001657	yes	up	1.152	0.33	2.134	2.167	29.24	12.713	1.205	14.707
Cs3g26900	3.883	0.04608	yes	up	0.14	0.24	0.087	0.837	0.683	0.417	0.156	0.646
Cs2g18260	0.167	0.04959	yes	down	4.198	3.732	4.345	0	1.345	0.844	4.092	0.73
Cs3g18370	9.849	0.0001151	yes	up	0.27	0.704	0.509	10.089	1.314	6.987	0.494	6.13
orange1.1t01130	0.461	6.101e-05	yes	down	231.224	145.765	170.69	84.631	100.887	88.95	182.56	91.489
orange1.1t04419	0.255	2.794e-05	yes	down	22.25	38.933	30.924	8.617	11.088	4.638	30.702	8.114
Cs7g16840	5.712	7.513e-08	yes	up	15.147	14.608	18.918	108.185	144.204	47.902	16.224	100.097
Cs7g05750	0.39	0.01899	yes	down	1.933	1.55	1.202	0.625	0.476	0.854	1.562	0.652
Cs3g27090	0.215	0.04669	yes	down	119.504	8.667	158.3	10.734	32.322	19.547	95.49	20.868
Cs2g28870	0.326	0.005012	yes	down	16.65	8.391	18.072	6.823	2.586	5.563	14.371	4.991
Cs3g23380	12.261	6.605e-12	yes	up	3.967	7.642	7.257	140.407	55.201	49.804	6.289	81.804
Cs9g19420	13.501	0.0003469	yes	up	0.08	0.036	0.067	0.635	0.496	1.434	0.061	0.855
Cs8g17800	51.02	0.001643	yes	up	0.03	0	0	1.008	0.383	0.417	0.01	0.603
Cs4g02450	2.305	4.413e-05	yes	up	130.474	170.349	159.559	491.842	291.822	341.704	153.461	375.123
orange1.1t03129	20.28	8.538e-14	yes	up	0.23	0.365	0.548	11.147	9.102	4.587	0.381	8.279
Cs6g01740	2.17	0.01701	yes	up	3.266	3.777	4.172	11.52	5.016	9.367	3.738	8.634
Cs2g21540	2.011	0.0002793	yes	up	1.653	2.147	1.951	5.049	4.437	4.424	1.917	4.637
Cs1g20230	9.044	8.416e-09	yes	up	0.932	2.699	1.874	20.168	9.702	23.036	1.835	17.635
Cs9g14470	3.633	0.04465	yes	up	0.14	0.258	0.106	0.685	0.703	0.356	0.168	0.581
Cs6g21410	2.152	0.003997	yes	up	18.303	10.083	10.535	28.341	28.919	32.525	12.974	29.928
Cs6g09670	0.257	0.008488	yes	down	15.287	6.226	14.313	3.598	1.272	4.821	11.942	3.23
Cs6g21880	0.481	0.01057	yes	down	8.545	5.888	9.641	4.566	3.227	4.617	8.025	4.137
Cs1g09640	5.137	0.03084	yes	up	1.352	2.093	0.98	15.158	2.338	14.31	1.475	10.602
Cs5g08000	2.498	0.0007585	yes	up	6.632	6.075	5.047	17.638	17.221	10.323	5.918	15.061
Cs2g05395	2.117	1.718e-06	yes	up	7.233	6.413	6.21	17.144	15.463	13.944	6.619	15.517
Cs2g13180	17.4	0.0001855	yes	up	3.266	0.401	3.307	18.938	101.663	15.713	2.325	45.438
Cs7g31640	0.468	0.04244	yes	down	363.641	140.065	310.544	119.967	104.28	197.661	271.417	140.636
Cs9g02720	6.307	3.655e-10	yes	up	15.798	8.604	20.504	119.534	111.541	69.637	14.969	100.237
Cs3g03139	9.107	1.337e-10	yes	up	8.936	14.741	8.315	149.417	66.61	165.635	10.664	127.221
orange1.1t02795	0.479	0.01782	yes	down	2.805	3.999	3.038	1.512	1.179	2.319	3.281	1.67
Cs1g09635	3.808	0.01707	yes	up	3.947	17.387	6.748	57.973	18.928	38.291	9.361	38.397
Cs8g05230	4.042	0.01303	yes	up	3.987	3.483	5.796	36.979	6.092	14.076	4.422	19.049
Cs8g19630	5.82	0.02999	yes	up	0.351	0.053	0.144	1.764	0.921	0.722	0.183	1.136
Cs3g25890	4.864	1.203e-06	yes	up	1.573	3.536	3.057	19.029	9.909	13.557	2.722	14.165
Cs8g18920	0.093	0.001566	yes	down	4.137	21.44	4.133	0.302	0.538	2.075	9.903	0.972
Cs6g04620	7.165	1.538e-07	yes	up	2.855	4.347	3.326	40.627	11.977	27.816	3.509	26.807
Cs5g18740	16.912	0.0001656	yes	up	0.801	0.41	0.346	9.736	9.629	9.804	0.519	9.723
orange1.1t03724	4.688	0.04502	yes	up	0.08	0.053	0.115	0.595	0.228	0.447	0.083	0.423
Cs3g11290	2.971	0.0007498	yes	up	14.987	8.177	16.659	58.92	30.305	36.288	13.274	41.838
orange1.1t00562	0.169	0.04653	yes	down	4.077	0.543	2.461	0.121	0.372	0.793	2.36	0.429
Cs7g28150	13.929	0.002192	yes	up	0	0.036	0.106	0.615	0.807	0.844	0.047	0.755
Cs7g10890	2.227	8.854e-05	yes	up	2.294	2.645	2.961	7.66	9.96	7.241	2.633	8.287
orange1.1t03733	3.089	3.397e-06	yes	up	13.134	19.382	11.708	59.858	33.915	52.408	14.741	48.727
Cs2g04720	6.364	1.118e-10	yes	up	1.002	0.632	0.971	5.493	4.344	7.811	0.868	5.883
Cs2g20920	4.767	0.01859	yes	up	2.134	0.232	1.105	5.271	7.737	4.231	1.157	5.746
Cs2g15310	35.408	4.879e-07	yes	up	0.09	0.463	0.038	8.607	11.088	2.502	0.197	7.399
Cs3g07720	11.843	0.000981	yes	up	0.07	0.214	0.317	3.417	0.931	3.336	0.2	2.561
Cs3g14540	42.666	0.01381	yes	up	0	0	0	0.837	1.748	1.048	0	1.211
orange1.1t01909	2.325	0.00405	yes	up	12.112	7.731	8.978	28.593	27.42	14.747	9.607	23.587
orange1.1t03962	21.978	0.008411	yes	up	0.1	0	0.029	2.217	0.455	0.275	0.043	0.982
Cs9g07980	2.725	0.003126	yes	up	4.127	1.657	3.307	10.18	9.578	6.448	3.03	8.735
Cs6g18420	2.704	1.57e-06	yes	up	5.8	3.679	3.845	12.225	15.215	10.913	4.441	12.784
Cs2g11860	0.482	0.03293	yes	down	39.19	21.35	39.883	16.116	12.267	23.422	33.474	17.268
Cs1g20270	2.264	0.0005355	yes	up	223.55	154.984	206.238	521.241	563.774	323.469	194.924	469.495
orange1.1t01956	3.304	0.0009885	yes	up	5.199	9.326	4.297	20.551	31.536	13.923	6.274	22.003
Cs1g04580	6.845	6.72e-07	yes	up	0.761	1.523	1.701	12.004	11.543	5.777	1.328	9.775
orange1.1t00524	3.074	0.01526	yes	up	0.801	1.327	0.932	4.414	1.655	4.719	1.02	3.596
Cs2g28760	2.676	1.824e-06	yes	up	100.961	81.874	67.874	276.339	263.192	177.29	83.57	238.94
Cs1g21830	2.173	0.007845	yes	up	22.971	29.598	29.068	89.439	39.283	59.873	27.212	62.865
orange1.1t01747	0.035	6.256e-17	yes	down	5.48	9.931	6.152	0.343	0.248	0.224	7.188	0.272
Cs5g16780	50.809	4.512e-11	yes	up	0.281	2.77	0.327	43.973	78.422	59.232	1.126	60.542
Cs3g18770	5.032	0.0006538	yes	up	11.591	3.046	13.342	72.506	43.958	35.82	9.326	50.761
Cs2g22140	2.38	0.02023	yes	up	0.581	1.327	1.009	3.064	1.986	2.248	0.972	2.433
orange1.1t03732	2.49	0.0003221	yes	up	9.727	17.004	13.169	45.344	26.272	33.633	13.3	35.083
Cs1g04190	0.251	0.04743	yes	down	0.571	0.312	0.356	0.091	0.103	0.132	0.413	0.109
Cs7g23610	13.987	4.089e-16	yes	up	0.381	0.846	0.279	8.839	7.375	6.234	0.502	7.483
Cs8g04170	4.747	0.0004389	yes	up	0.25	0.463	0.327	2.469	1.355	1.373	0.347	1.732
Cs2g17380	0.488	0.04647	yes	down	30.875	17.298	17.139	7.761	15.597	10.74	21.771	11.366
Cs7g05460	12.693	1.02e-15	yes	up	4.198	2.387	5.883	36.011	79.911	54.106	4.156	56.676
Cs2g29110	3.119	7.871e-12	yes	up	1.242	0.971	1.115	3.659	3.155	3.977	1.109	3.597
Cs4g01125	9.606	0.006942	yes	up	0	0.143	0.317	2.52	0.858	1.627	0.153	1.668
Cs5g11380	0.338	0.0003519	yes	down	3.977	2.797	3.922	1.794	0.921	1.2	3.565	1.305
Cs3g23050	7.663	0.0003997	yes	up	1.813	4.739	5.316	30.629	57.829	8.543	3.956	32.334
Cs1g15660	2.231	0.04593	yes	up	9.056	5.318	10.16	21.105	10.447	26.89	8.178	19.481
Cs5g16540	0.471	0.02309	yes	down	66.82	48.927	83.495	21.206	29.943	48.96	66.414	33.37
Cs1g11800	3.901	1.207e-06	yes	up	1.032	1.069	1.192	4.646	5.937	3.214	1.098	4.599
Cs2g04210	0.483	0.03828	yes	down	3.176	2.628	2.663	2.197	1.034	2.329	2.822	1.853
Cs9g15490	8.797	2.816e-06	yes	up	0.491	1.639	0.682	13.546	6.185	6.804	0.937	8.845
Cs4g16620	13.417	0.0001784	yes	up	0	0.321	0.154	2.812	1.924	2.197	0.158	2.311
Cs1g19190	4.662	0.04533	yes	up	0.601	8.471	1.307	20.782	16.146	14.198	3.46	17.042
Cs9g02950	2.198	0.001566	yes	up	1.062	0.944	0.932	2.883	2.089	2.136	0.979	2.369
Cs2g03340	9.311	0.03358	yes	up	0.04	0.116	0	0.534	0.776	0.325	0.052	0.545
Cs2g26840	4.118	3.129e-05	yes	up	1.663	3.403	1.903	7.861	14.315	7.862	2.323	10.013
Cs1g12410	2.272	0.0008822	yes	up	28.301	43.075	29.559	103.055	56.412	83.906	33.645	81.124
Cs1g14210	0.19	0.001395	yes	down	5.41	0.909	3.768	0.796	0.652	0.61	3.362	0.686
Cs5g23850	2.205	0.001637	yes	up	2.755	3.394	3.086	8.224	7.282	6.672	3.078	7.393
Cs1g18130	2.334	3.165e-05	yes	up	63.464	84.262	79.736	231.67	138.464	182.283	75.821	184.139
Cs7g25680	2.918	3.847e-05	yes	up	80.344	134.516	103.076	439.07	252.445	264.185	105.979	318.567
Cs6g20950	0.077	5.442e-09	yes	down	3.246	5.424	2.72	0.262	0.217	0.458	3.797	0.312
Cs2g28730	24.117	1.96e-07	yes	up	0.02	0.062	0.048	1.542	1.076	0.559	0.043	1.059
Cs7g09720	3.204	0.0491	yes	up	5.82	2.334	7.805	22.969	25.713	5.614	5.32	18.099
Cs9g01980	5.021	0.001072	yes	up	1.182	4.418	1.49	17.225	6.816	13.333	2.363	12.458
Cs2g13610	3.711	1.669e-10	yes	up	24.634	37.526	32.068	121.963	156.544	94.178	31.409	124.228
Cs6g08690	72.505	0.001632	yes	up	0	0	0	0.685	0.238	0.722	0	0.548
Cs1g05090	14.662	3.482e-06	yes	up	0.09	0.24	0.317	3.729	1.189	5.258	0.216	3.392
Cs6g17810	0.468	0.03974	yes	down	3.366	2.476	3.797	0.968	1.996	1.902	3.213	1.622
orange1.1t05411	5.352	6.612e-05	yes	up	18.663	22.669	25.156	146.535	41.931	190.542	22.163	126.336
Cs9g18180	54.117	0.0133	yes	up	0	0.071	0.019	4.253	1.003	0	0.03	1.752
Cs6g11040	6.931	3.152e-05	yes	up	3.456	1.746	3.191	18.767	35.384	7.984	2.798	20.712
Cs2g01120	2.196	0.01723	yes	up	3.426	2.458	1.711	5.694	7.468	3.977	2.532	5.713
Cs5g08460	0.471	0.03876	yes	down	8.275	21.52	16.063	6.602	6.785	9.408	15.286	7.598
Cs3g08950	4.42	3.879e-06	yes	up	21.478	7.411	15.717	73.665	78.991	55.683	14.869	69.446
Cs9g15450	6.94	0.0002096	yes	up	4.268	6.084	9.92	27.273	15.37	18.419	6.757	20.354
Cs4g09130	4.78	9.85e-05	yes	up	5.67	5.505	6.421	36.314	42.21	10.994	5.865	29.839
Cs4g03050	7.978	2.646e-08	yes	up	19.124	43.975	28.713	433.98	271.404	121.373	30.604	275.586
Cs2g31360	0.201	0.0002599	yes	down	1.483	2.984	2.115	0.403	0.279	0.722	2.194	0.468
orange1.1t03203	5.307	8.109e-08	yes	up	4.789	6.609	4.508	40.002	26.706	22.863	5.302	29.857
Cs1g16840	2.133	0.01286	yes	up	2.575	5.79	3.307	10.028	7.881	8.777	3.891	8.895
Cs2g11130	0.248	0.02429	yes	down	0.321	1.398	0.615	0.222	0.238	0.153	0.778	0.204
Cs6g20630	4.011	0.0001207	yes	up	2.014	5.059	1.903	17.648	9.081	14.93	2.992	13.886
orange1.1t05923	6.936	0.0004542	yes	up	2.775	2.788	2.067	23.04	12.401	27.969	2.543	21.137
Cs3g23360	22.737	2.16e-06	yes	up	0.16	0.036	0.096	3.78	0.621	2.766	0.097	2.389
orange1.1t00266	3.178	1.816e-06	yes	up	8.054	8.043	10.122	40.204	20.376	26.829	8.74	29.136
Cs2g01230	426.677	4.085e-07	yes	up	0.03	0	0	8.809	0.486	6.245	0.01	5.18
Cs9g03160	5.363	0.004156	yes	up	2.725	6.262	3.316	37.916	6.144	26.24	4.101	23.433
Cs7g32490	2.815	1.063e-07	yes	up	8.435	11.205	9.536	32.887	35.146	21.937	9.725	29.99
Cs2g21440	29.919	3.836e-06	yes	up	0.07	0.187	0	2.943	1.851	3	0.086	2.598
orange1.1t04035	0.337	0.00819	yes	down	4.608	14.296	5.719	2.53	2.958	3.214	8.208	2.901
Cs5g04520	2.793	0.006781	yes	up	1.523	1.621	1.951	6.702	2.958	4.038	1.698	4.566
orange1.1t02416	0.401	0.001644	yes	down	1.392	1.701	2.23	0.645	0.796	0.803	1.774	0.748
Cs1g20490	0.272	0.0001892	yes	down	5.49	4.195	4.047	0.877	2.141	0.926	4.577	1.315
Cs9g01110	6.635	0.02004	yes	up	0.331	0.481	0.308	1.592	0.455	1.759	0.373	1.269
Cs7g21550	2.264	0.0009993	yes	up	3.506	2.975	3.095	7.922	5.606	9.519	3.192	7.682
Cs2g26600	6.821	1.637e-05	yes	up	1.693	3.153	3.932	50.938	8.709	38.973	2.926	32.873
Cs1g03390	2.694	0.001277	yes	up	1.262	1.995	1.701	4.747	3.237	6.234	1.653	4.739
Cs1g09780	6.984	0.002763	yes	up	0.581	0.615	1.115	7.095	1.045	6.204	0.77	4.781
Cs7g01390	7.95	1.484e-16	yes	up	8.956	11.205	14.563	133.745	91.713	65.192	11.575	96.883
Cs7g31690	0.235	0.0223	yes	down	2.434	1.799	1.778	0.222	0.755	0.529	2.004	0.502
orange1.1t02504	3.34	5.2e-05	yes	up	2.735	2.013	3.268	11.087	11.636	5.756	2.672	9.493
Cs4g18090	33.06	0.002782	yes	up	0.07	0.41	0.125	2.046	18.928	0.275	0.202	7.083
Cs3g22560	0.339	7.225e-28	yes	down	799.01	653.606	801.131	265.736	277.579	265.426	751.249	269.58
Cs1g26700	2.211	0.007892	yes	up	16.51	26.668	15.505	59.253	30.74	46.509	19.561	45.501
Cs6g05330	3.816	4.003e-07	yes	up	1.392	2.387	1.509	9.555	6.051	5.777	1.763	7.128
Cs7g17335	3.329	2.396e-16	yes	up	6.021	5.879	5.027	18.988	17.552	23.351	5.642	19.964
Cs5g08670	2.111	0.00229	yes	up	4.228	4.24	5.239	13.687	8.461	9.092	4.569	10.413
orange1.1t03118	11.827	0.02744	yes	up	1.102	0	2.576	10.099	34.815	2.787	1.226	15.9
Cs1g10550	2.791	2.631e-10	yes	up	123.581	113.041	130.894	683.811	556.027	393.675	122.505	544.504
Cs3g10680	7.553	0.0207	yes	up	0.03	1.015	0.202	5.211	1.593	3.214	0.416	3.339
Cs9g11800	0.388	0.001764	yes	down	8.054	4.578	5.143	1.824	2.565	2.98	5.925	2.456
Cs5g32440	3.553	2.603e-12	yes	up	68.202	39.842	56.897	257.854	199.126	301.531	54.98	252.837
orange1.1t01572	3.04	0.004058	yes	up	0.24	0.205	0.269	0.897	0.714	0.702	0.238	0.771
Cs3g25110	2.751	3.445e-13	yes	up	17.732	20.665	17.351	52.258	65.369	46.011	18.583	54.546
Cs9g12040	33.243	2.455e-15	yes	up	0.381	0.303	0.404	14.413	21.907	3.519	0.363	13.28
Cs7g17180	8.706	2.208e-09	yes	up	0.27	0.517	0.538	2.641	5.616	4.048	0.442	4.102
Cs8g08820	8.1	7.154e-16	yes	up	9.497	7.838	12.054	90.003	47.941	104.328	9.796	80.757
orange1.1t05099	7.906	0.006762	yes	up	2.004	2.182	19.235	74.482	97.433	26.331	7.807	66.082
Cs7g18460	7.18	0.0097	yes	up	0	0.196	0.173	1.099	1.107	0.661	0.123	0.956
Cs1g09710	5.864	0.01217	yes	up	0.501	0.303	0.846	4.586	0.796	4.333	0.55	3.238
Cs5g08400	3.461	0.005183	yes	up	1.252	1.505	1.048	5.644	6.144	2.227	1.268	4.672
Cs6g11950	37.014	0.0005598	yes	up	0.02	0.098	0.058	2.842	4.23	0.061	0.059	2.378
Cs2g20030	4.918	0.00174	yes	up	0.671	0.944	0.442	5.09	1.614	3.936	0.686	3.547
orange1.1t04913	3.735	0.01808	yes	up	0.401	0.214	0.26	1.31	1.727	0.437	0.292	1.158
Cs9g17930	6.177	0.001867	yes	up	1.122	0.401	1.557	10.744	2.265	7.272	1.027	6.76
orange1.1t01840	3.92	0.005285	yes	up	0.641	4.534	6.075	19.391	11.45	0.946	3.75	10.596
Cs3g06440	3.387	3.686e-05	yes	up	20.487	18.963	20.09	68.021	110.817	41.922	19.847	73.587
orange1.1t06034	2.53	0.000246	yes	up	4.779	2.922	4.326	11.722	7.261	9.021	4.009	9.335
Cs6g03090	0.123	0.0009571	yes	down	1.122	1.283	0.827	0.05	0.228	0.132	1.077	0.137
Cs2g23790	0.077	5.966e-07	yes	down	2.785	7.553	2.009	0.343	0.424	0.224	4.116	0.33
orange1.1t05449	2.021	0.001725	yes	up	7.263	6.983	8.344	16.287	16.942	16.496	7.53	16.575
orange1.1t02041	16.336	5.007e-08	yes	up	2.805	1.862	2.509	18.938	87.493	16.69	2.392	41.04
orange1.1t01756	25.813	0.0003268	yes	up	0	0.374	0.26	8.436	0.983	8.085	0.211	5.835
Cs5g34760	2.238	2.953e-06	yes	up	31.536	36.038	31.414	59.656	92.064	78.708	32.996	76.809
Cs4g14140	2.753	0.007338	yes	up	2.354	4.454	2.115	9.051	5.482	11.574	2.974	8.702
Cs3g18490	2.702	4.253e-05	yes	up	7.554	6.787	10.295	28.321	16.187	26.331	8.212	23.613
Cs1g01540	65.708	1.788e-19	yes	up	0.972	1.924	1.586	27.928	178.264	102.904	1.494	103.032
Cs7g16760	7.808	2.001e-12	yes	up	12.472	9.361	13.929	69.059	156.14	71.589	11.921	98.929
orange1.1t03802	4.225	0.003453	yes	up	7.984	3.287	5.623	24.562	41.973	9.123	5.631	25.219
Cs8g11510	14.723	0.01193	yes	up	0.05	0.098	0	0.393	0.134	0.275	0.049	0.267
Cs7g05500	2.698	6.815e-06	yes	up	21.679	21.244	24.579	89.368	52.554	51.137	22.501	64.353
Cs1g22650	0.241	0.01537	yes	down	3.697	5.389	1.692	0.423	1.489	0.834	3.593	0.915
Cs5g30160	8.011	0.001568	yes	up	1.703	0.41	1.923	11.117	20.024	4.312	1.345	11.818
Cs2g17090	5.591	0.01725	yes	up	0.19	0.125	0.365	1.613	1.696	0.386	0.227	1.232
Cs7g13810	0.437	5.162e-06	yes	down	214.995	215.099	232.019	75.389	106.069	127.089	220.704	102.849
Cs8g03560	8.515	6.965e-07	yes	up	5.54	15.864	16.207	194.54	68.679	75.983	12.537	113.067
Cs4g13640	8.712	1.594e-15	yes	up	3.306	4.881	6.046	56.471	27.099	50.638	4.744	44.736
Cs1g21060	2.786	0.02423	yes	up	0.371	0.579	0.692	1.955	0.848	2.105	0.547	1.636
Cs5g34010	0.434	0.001214	yes	down	9.497	7.731	10.093	3.255	4.106	5.319	9.107	4.227
Cs2g09980	2.433	0.002247	yes	up	52.053	87.887	55.359	106.633	212.149	187.867	65.1	168.883
orange1.1t01859	5.449	0.04862	yes	up	0.19	0.214	0.279	2.61	0.248	1.109	0.228	1.322
Cs4g07690	2.486	2.643e-06	yes	up	37.517	27.291	30.626	107.086	76.839	73.308	31.811	85.744
Cs6g19790	3.165	0.01841	yes	up	1.162	0.855	1.538	5.594	1.551	4.841	1.185	3.995
Cs9g14090	2.108	0.003457	yes	up	38.539	26.383	49.572	343.866	92.902	248.238	38.165	228.335
orange1.1t01865	5.352	1.427e-05	yes	up	3.176	1.96	4.316	28.775	9.609	15.296	3.151	17.893
orange1.1t02567	0.481	0.01398	yes	down	350.798	168.577	318.849	114.938	153.606	168.594	279.408	145.713
Cs1g22430	0.377	0.02029	yes	down	31.496	11.731	30.443	7.307	13.643	6.336	24.557	9.095
Cs9g12160	5.423	0.001367	yes	up	17.151	2.485	12.641	68.697	73.643	40.448	10.759	60.929
Cs4g19580	16.416	0.0002377	yes	up	0.04	0.392	0.038	4.223	2.224	1.719	0.157	2.722
Cs2g21550	3.002	0.04883	yes	up	1.002	1.683	0.529	3.134	4.189	2.98	1.071	3.434
Cs9g10760	61.906	2.686e-10	yes	up	0.09	0.232	0.298	18.202	3.796	19.283	0.207	13.76
Cs7g04860	0.39	8.507e-07	yes	down	11.991	6.983	11.939	5.846	3.413	7.374	10.304	5.544
Cs1g24000	2.811	1.547e-05	yes	up	0.511	0.65	0.558	3.346	2.11	2.461	0.573	2.639
Cs3g04140	7.071	3.518e-06	yes	up	2.234	3.242	2.365	7.297	30.947	17.34	2.614	18.528
Cs3g05640	6.139	2.159e-06	yes	up	2.815	0.739	1.807	10.2	12.794	15.144	1.787	12.713
Cs5g27890	0.481	0.02119	yes	down	7.944	7.749	11.968	3.286	4.313	6.234	9.22	4.611
Cs3g11620	12.193	6.19e-12	yes	up	3.647	4.329	4.845	86.254	21.545	57.239	4.274	55.013
Cs3g18540	2.173	0.04499	yes	up	6.171	12.8	4.547	14.987	23.014	17.91	7.839	18.637
Cs7g09330	0.335	4.352e-06	yes	down	42.967	42.728	64.02	14.876	18.256	24.582	49.905	19.238
Cs8g14450	0.11	2.987e-05	yes	down	73.572	11.428	65.654	6.37	7.075	8.828	50.218	7.424
Cs5g13580	24.761	0.01303	yes	up	0.08	0.08	0.548	2.137	16.425	0.153	0.236	6.238
Cs9g08410	20.252	0.004184	yes	up	0.12	1.336	0.365	3.921	36.884	1.383	0.607	14.063
Cs6g06780	33.731	0.007123	yes	up	0.06	0.053	0.048	2.338	0.052	3.468	0.054	1.953
orange1.1t01487	3.671	0.0001855	yes	up	0.962	0.579	1.471	4.666	3.806	3.132	1.004	3.868
Cs6g13010	5.626	0.0497	yes	up	0.491	0.205	1.548	3.981	8.833	0.62	0.748	4.478
Cs1g07900	0.329	0.04396	yes	down	12.202	9.353	4.21	2.127	3.527	3.224	8.588	2.959
Cs4g15880	6.165	2.574e-23	yes	up	10.97	14.438	14.717	83.26	107.176	66.26	13.375	85.565
Cs1g05190	7.579	3.351e-05	yes	up	0.04	0.107	0.173	0.665	0.962	0.885	0.107	0.837
Cs1g22570	52.346	8.944e-08	yes	up	0.972	0.134	0.74	13.616	85.869	9.57	0.615	36.352
Cs9g08490	2.977	1.202e-06	yes	up	11.971	7.09	9.939	37.473	24.089	29.87	9.667	30.477
Cs1g12450	0.339	0.001576	yes	down	2.965	2.432	2.913	1.26	0.703	1.058	2.77	1.007
Cs2g07050	2.516	0.0009913	yes	up	14.386	6.075	7.421	21.226	23.789	14.157	9.294	19.724
Cs3g16750	2.576	1.44e-09	yes	up	65.708	86.622	82.457	230.238	171.345	201.648	78.262	201.077
Cs5g31115	95.273	0.0482	yes	up	0	0	0	2.681	0	5.482	0	2.721
Cs4g13690	0.349	0.003937	yes	down	26.327	51.163	37.028	12.387	8.492	21.937	38.173	14.272
Cs2g10480	7.658	0.001631	yes	up	0.301	0.285	0.135	2.439	0.579	2.827	0.24	1.948
Cs5g21910	6.021	3.456e-05	yes	up	31.707	9.442	31.154	163.799	231.925	92.886	24.101	162.87
Cs7g25170	4.164	0.00427	yes	up	2.575	1.309	3.528	12.981	4.696	15.347	2.471	11.008
Cs4g02250	2.135	1.744e-08	yes	up	23.833	23.497	27.098	64.494	48.468	56.222	24.809	56.395
Cs2g17370	10.161	9.085e-11	yes	up	6.942	3.028	8.824	68.818	93.088	42.777	6.265	68.228
Cs1g22050	8.225	3.431e-06	yes	up	10.389	12.648	23.532	239.712	52.202	115.678	15.523	135.864
Cs6g10310	2.065	0.01199	yes	up	1.923	4.16	2.643	6.974	5.43	6.326	2.909	6.243
Cs7g27360	2.072	0.01973	yes	up	5.029	5.086	4.749	13.455	13.053	6.153	4.955	10.887
Cs7g03640	0.446	0.0001537	yes	down	2.454	2.539	2.317	1.078	1.179	1.241	2.437	1.166
Cs1g21070	2.581	0.03456	yes	up	4.298	14.349	7.123	25.227	30.347	14.849	8.59	23.474
Cs2g18250	0.358	0.04922	yes	down	29.122	39.058	35.413	8.386	25.641	5.228	34.531	13.085
Cs9g09890	0.424	0.004793	yes	down	9.297	4.792	8.853	2.933	3.227	4.516	7.647	3.559
Cs4g01480	3.167	0.004324	yes	up	2.354	4.275	3.941	11.621	5.296	17.117	3.523	11.345
Cs7g12540	2.535	0.01639	yes	up	22.18	16.371	23.512	52.006	88.269	27.074	20.688	55.783
Cs2g16460	2.768	0.005417	yes	up	2.304	5.22	2.365	11.681	9.319	6.977	3.296	9.326
Cs7g08220	7.521	3.291e-06	yes	up	0.23	0.926	0.5	6.279	3.579	3.438	0.552	4.432
Cs6g13180	0.321	1.256e-20	yes	down	17.051	19.916	17.812	6.602	6.485	6.631	18.26	6.573
Cs3g16980	2.645	0.02449	yes	up	0.301	0.383	0.135	1.199	0.621	0.864	0.273	0.895
Cs8g01980	5.796	0.0001657	yes	up	0.321	0.249	0.336	2.842	1.21	1.414	0.302	1.822
Cs9g01600	0.424	0.00144	yes	down	2.875	4.952	2.951	1.532	1.624	1.658	3.593	1.605
Cs7g15760	2.469	0.04759	yes	up	97.675	45.756	71.873	122.84	332.026	115.668	71.768	190.178
Cs2g11520	4.813	0.0001107	yes	up	8.515	3.42	6.392	25.781	50.009	18.632	6.109	31.474
Cs1g24060	11.22	7.191e-08	yes	up	1.603	1.853	2.067	32.423	6.62	26.87	1.841	21.971
Cs5g03810	0.322	1.731e-07	yes	down	3.947	5.228	4.22	1.492	1.583	2.126	4.465	1.734
Cs4g10110	55.024	5.547e-05	yes	up	0	0.178	0.154	11.137	0.528	8.258	0.111	6.641
Cs5g07670	32.357	0.03336	yes	up	0	0	0	1.149	0.703	1.078	0	0.977
Cs6g15170	3.964	0.003982	yes	up	0.351	0.223	0.529	1.603	1.241	1.912	0.368	1.585
Cs3g07190	0.346	0.04594	yes	down	9.407	2.458	9.151	1.854	2.348	3.468	7.005	2.557
Cs2g02870	11.259	3.747e-09	yes	up	2.595	1.523	2.374	28.835	39.18	9.733	2.164	25.916
orange1.1t00386	0.324	1.312e-05	yes	down	25.005	34.195	26.858	9.585	6.433	16.008	28.686	10.675
Cs2g30650	2.301	9.954e-10	yes	up	22.29	22.232	27.204	62.74	47.899	64.602	23.909	58.414
Cs5g21860	10.674	0.0006732	yes	up	0.701	2.859	3.326	16.59	55.677	6.468	2.295	26.245
Cs2g08460	0.42	0.0004246	yes	down	12.072	18.073	11.612	5.694	4.83	8.106	13.919	6.21
Cs3g16950	41.013	0.01535	yes	up	0	0	0	0.312	0.145	0.203	0	0.22
Cs9g12020	2.208	0.008739	yes	up	5.45	4.605	3.874	6.854	6.64	4.811	4.643	6.102
Cs4g18520	0.31	0.03175	yes	down	284.289	84.573	259.857	50.857	32.147	124.638	209.573	69.214
Cs9g07810	2.118	0.04429	yes	up	36.095	16.514	37.777	90.084	73.374	45.655	30.129	69.704
Cs4g09670	3.254	0.0002363	yes	up	4.718	8.515	5.575	30.216	13.332	22.507	6.269	22.018
Cs8g04130	0.438	0.03848	yes	down	29.813	14.358	30.308	7.237	10.581	17.056	24.826	11.625
Cs8g08590	2.163	3.391e-08	yes	up	13.945	15.053	14.573	38.481	36.191	28.467	14.524	34.38
Cs7g12790	25.457	0.001764	yes	up	0.03	0	0.029	0.484	0.569	0.509	0.02	0.521
Cs9g15590	2.852	0.001071	yes	up	1.182	0.837	0.644	3.114	2.575	2.227	0.888	2.639
Cs3g23680	4.921	6.25e-07	yes	up	10.449	6.778	11.372	74.069	44.341	34.945	9.533	51.118
Cs1g23300	0.469	0.001527	yes	down	11.35	8.916	10.141	5.029	6.444	3.773	10.136	5.082
Cs3g01480	6.821	0.006215	yes	up	16.72	1.47	26.896	113.648	71.461	145.629	15.029	110.246
orange1.1t05007	3.162	0.001821	yes	up	38.539	10.849	30.481	53.337	88.506	70.125	26.623	70.656
orange1.1t02397	150.853	0.0003351	yes	up	0	0.071	0	0.302	8.212	3.905	0.024	4.14
Cs7g09190	0.438	0.00819	yes	down	53.386	51.831	51.052	21.276	37.018	14.635	52.09	24.31
orange1.1t04073	4.84	0.03059	yes	up	0.08	0.053	0.096	0.464	0.465	0.264	0.076	0.398
Cs7g22170	2.145	0.002068	yes	up	3.977	4.926	5.047	13.123	10.819	8.045	4.65	10.662
Cs3g18140	2.44	5.267e-06	yes	up	21.078	28.547	25.031	83.835	53.743	58.124	24.885	65.234
Cs4g04140	2.621	0.0001762	yes	up	5.219	4.926	3.97	16.68	15.018	13.527	4.705	15.075
Cs6g21340	0.198	0.0003293	yes	down	3.887	14.082	5.729	1.089	2.038	1.882	7.899	1.67
Cs7g07010	73.262	3.68e-08	yes	up	0.03	0	0.038	1.33	0.827	2.227	0.023	1.461
Cs2g28610	4.127	0.02695	yes	up	0.07	0.196	0.375	1.25	0.579	0.987	0.214	0.939
orange1.1t00520	26.337	0.01693	yes	up	0	0	0.048	0.645	0.321	0.58	0.016	0.515
Cs3g25140	0.04	0.04909	yes	down	0.731	0.125	0.192	0	0	0.041	0.349	0.014
Cs1g12470	40.758	0.01394	yes	up	0	0	0.106	0.847	3.899	0.529	0.035	1.758
Cs5g06310	257.602	0.0001173	yes	up	0	0	0	0.262	3.486	0.468	0	1.405
Cs4g01630	2.028	0.0002827	yes	up	134.451	103.795	144.515	345.952	260.048	231.223	127.587	279.074
Cs9g12180	2.402	4.663e-07	yes	up	9.116	8.889	10.91	18.757	14.16	16.445	9.638	16.454
Cs5g13070	12	0.02207	yes	up	0.15	0	0.125	1.471	0.372	1.719	0.092	1.187
Cs4g04210	25.352	1.101e-07	yes	up	0.381	3.598	3.018	28.331	110.144	45.462	2.332	61.312
Cs9g15530	7.819	0.0002887	yes	up	3.166	5.318	3.71	11.883	10.116	11.096	4.065	11.032
orange1.1t02627	0.393	0.0004762	yes	down	49.298	87.37	54.849	19.543	33.988	26.504	63.839	26.678
Cs2g17810	4.15	0.001812	yes	up	25.636	15.908	21.715	77.949	166.328	34.915	21.086	93.064
Cs5g13650	0.466	0.002245	yes	down	22.43	18.465	21.225	11.389	6.909	12.662	20.707	10.32
orange1.1t02220	0.467	0.01719	yes	down	70.446	35.611	65.615	27.243	21.214	38.058	57.224	28.838
Cs1g24300	0.485	0.01124	yes	down	23.562	22.33	26.329	10.825	9.547	20.412	24.074	13.595
Cs3g18070	8.521	2.225e-12	yes	up	64.415	59.366	118.398	1066.83	487.235	635.973	80.726	730.014
Cs8g17890	3.531	0.006532	yes	up	2.675	2.565	5.931	18.343	17.108	6.692	3.724	14.048
Cs7g13500	2.186	8.903e-05	yes	up	5.289	8.898	7.604	16.317	18.897	14.452	7.264	16.555
Cs6g11700	2.934	0.0207	yes	up	6.271	11.811	20.84	27.172	41.807	54.391	12.974	41.123
Cs5g16830	40.392	1.714e-08	yes	up	0	0.383	0.135	3.648	12.091	7.455	0.173	7.731
Cs5g10420	2.063	0.02076	yes	up	2.645	1.79	2.576	6.198	3.475	5.756	2.337	5.143
orange1.1t03587	0.339	0.01575	yes	down	5.149	2.2	4.528	2.369	1.841	1.271	3.959	1.827
Cs1g04485	0.388	0.005272	yes	down	6.502	3.207	5.614	1.512	2.41	2.004	5.108	1.975
Cs4g11560	5.137	0.04215	yes	up	0.401	0.909	0.413	1.986	6.878	0.6	0.574	3.155
Cs2g05090	2.694	0.0002017	yes	up	2.054	2.405	1.644	6.602	6.764	4.068	2.034	5.811
Cs2g13110	2.715	0.02047	yes	up	16.099	5.059	15.313	42.038	46.534	21.358	12.157	36.643
Cs8g13530	0.359	0.0001948	yes	down	38.439	18.375	31.798	9.797	9.185	13.628	29.537	10.87
Cs8g21060	0.356	2.582e-06	yes	down	9.267	8.497	8.622	2.691	3.734	3.743	8.795	3.389
Cs5g06060	0.422	3.191e-05	yes	down	59.807	67.766	43.266	23.685	22.083	31.416	56.946	25.728
Cs1g23590	6.059	6.795e-06	yes	up	13.053	8.141	7.863	109.536	46.917	31.61	9.686	62.688
Cs1g16560	8.503	1.911e-15	yes	up	20.136	16.362	22.263	265.322	155.53	109.26	19.587	176.704
Cs4g16160	0.169	9.548e-07	yes	down	1.903	1.871	1.134	0.242	0.259	0.376	1.636	0.292
Cs1g20150	3.26	8.36e-05	yes	up	71.087	185.162	118.956	484.363	475.982	340.087	125.068	433.477
Cs4g14610	3.258	0.002517	yes	up	0.962	1.487	1.403	6.128	2.586	4.312	1.284	4.342
Cs5g18370	3.123	0.00355	yes	up	0.491	1.523	0.98	3.84	2.948	3.132	0.998	3.307
Cs8g19350	0.188	0.04414	yes	down	16.409	0.926	8.449	1.018	2.741	0.885	8.595	1.548
orange1.1t00416	75.741	0.001312	yes	up	0	0.062	0	0.806	3.61	0.203	0.021	1.54
Cs7g18190	0.235	0.02555	yes	down	2.835	1.71	4.191	0.927	0.507	0.875	2.912	0.77
Cs5g32450	0.272	1.865e-08	yes	down	24.223	20.673	27.809	5.543	5.875	9.56	24.235	6.993
Cs6g04500	4.003	0.00119	yes	up	1.813	4.231	1.749	14.755	6.785	11.574	2.598	11.038
Cs5g10550	6.165	0.01161	yes	up	1.653	1.701	1.451	5.322	24.12	2.115	1.602	10.519
Cs3g23080	6.467	0.02187	yes	up	0.19	1.603	0.125	5.241	4.313	3.58	0.639	4.378
Cs8g06740	6.869	0.008623	yes	up	0.421	7.999	2.144	21.468	22.031	33.308	3.521	25.602
Cs1g15580	2.659	0.003702	yes	up	8.465	6.493	10.334	24.854	13.643	28.162	8.431	22.22
Cs9g05010	2.969	0.0002825	yes	up	2.504	5.318	4.191	14.151	8.626	14.564	4.004	12.447
Cs8g08680	10.86	0.02248	yes	up	0.16	0.062	0.038	2.5	0.176	0.376	0.087	1.017
Cs9g10910	16.495	3.011e-06	yes	up	0.08	0.579	0.317	8.254	1.893	6.855	0.325	5.667
orange1.1t03518	6.902	0.03754	yes	up	0	0.098	0.048	0.282	0.331	0.458	0.049	0.357
Cs1g01370	2.204	0.001471	yes	up	44.84	72.718	66.894	112.469	130.158	190.308	61.484	144.312
orange1.1t01780	5.712	0.004568	yes	up	6.832	1.327	7.219	30.287	51.757	12.164	5.126	31.403
Cs6g07190	0.359	0.04366	yes	down	6.231	29.037	17.226	6.833	5.275	7.607	17.498	6.572
Cs1g21160	0.431	0.002173	yes	down	71.418	77.724	87.532	22.919	34.008	51.767	78.891	36.231
Cs9g03820	0.31	4.955e-11	yes	down	423.989	357.56	395.154	133.866	158.943	95.5	392.234	129.436
orange1.1t02775	67.042	0.006401	yes	up	0	0	0	0.091	0.579	0.498	0	0.389
Cs1g17250	3.735	1.528e-07	yes	up	5.911	8.818	7.152	38.38	19.404	27.755	7.294	28.513
orange1.1t00494	34.751	0.01843	yes	up	0	0	0.029	0.353	0.124	0.875	0.01	0.451
orange1.1t02730	3.036	1.079e-07	yes	up	6.732	9.878	9.122	31.95	19.869	30.938	8.577	27.586
Cs5g21570	0.188	0.03696	yes	down	0.22	0.445	0.25	0.101	0.041	0.051	0.305	0.064
Cs8g01240	2.118	0.00165	yes	up	93.868	56.551	71.796	202.169	160.184	132.032	74.072	164.795
Cs9g04250	2.163	1.357e-07	yes	up	17.171	20.638	21.378	50.504	47.496	37.966	19.729	45.322
Cs6g14270	0.467	0.0445	yes	down	17.682	11.766	15.101	7.932	4.53	9.987	14.85	7.483
Cs2g19930	2.94	0.000262	yes	up	89.089	91.628	88.253	287.244	400.746	151.803	89.657	279.931
Cs5g11960	2.035	0.04078	yes	up	3.697	1.844	2.672	7.882	5.678	4.17	2.738	5.91
Cs3g25940	4.11	0.03383	yes	up	0.13	0.748	0.298	1.865	0.827	2.441	0.392	1.711
Cs8g08620	6.294	4.342e-09	yes	up	1.342	2.138	0.807	8.527	11.75	8.269	1.429	9.515
Cs4g11450	2.274	4.878e-07	yes	up	36.075	28.191	31.885	92.311	76.953	63.168	32.05	77.477
Cs4g03370	3.333	0.01729	yes	up	6.692	6.066	5.623	16.257	40.876	8.218	6.127	21.784
Cs5g10150	2.902	0.0008705	yes	up	1.863	2.396	2.028	9.625	5.409	4.322	2.096	6.452
Cs9g10790	21.466	0.000876	yes	up	0.09	0.089	0.461	6.249	0.89	8.004	0.213	5.048
Cs3g18550	3.227	2.066e-05	yes	up	44.409	81.705	57.041	283.293	144.484	200.336	61.052	209.371
Cs2g17000	0.432	0.003008	yes	down	28.671	15.632	24.82	9.232	9.102	13.435	23.041	10.59
orange1.1t04883	5.975	0.006666	yes	up	0.1	0.356	0.087	1.512	1.334	0.529	0.181	1.125
Cs9g11690	2.121	2.087e-06	yes	up	6.722	7.304	8.276	16.711	17.997	16.028	7.434	16.912
Cs5g04510	4.056	2.55e-06	yes	up	5.219	3.59	6.892	31.778	19.156	16.852	5.234	22.595
Cs2g03160	2.277	0.01516	yes	up	1.062	1.149	1.365	3.024	3.682	1.8	1.192	2.835
orange1.1t02045	4.176	1.406e-06	yes	up	2.204	2.61	4.047	13.123	9.288	17.127	2.954	13.179
Cs5g32540	0.329	6.716e-06	yes	down	4.208	3.696	4.383	1.119	1.2	1.983	4.096	1.434
Cs4g01990	18.101	0.0005285	yes	up	0.09	0.045	0.048	1.431	0.145	1.861	0.061	1.146
orange1.1t02747	2.024	2.901e-05	yes	up	48.256	41.516	42.286	87.866	121.429	95.012	44.019	101.436
Cs2g23280	4.516	0.001196	yes	up	61.33	11.517	34.202	171.348	209.935	137.422	35.683	172.902
Cs9g08100	3.915	3.442e-05	yes	up	63.954	34.453	84.956	355.93	227.136	183.301	61.121	255.456
Cs9g11990	9.897	3.325e-16	yes	up	4.418	2.476	4.23	43.51	30.647	23.341	3.708	32.499
Cs1g22140	568.1	2.048e-05	yes	up	0	0	0	1.613	5.43	0.071	0	2.371
Cs3g10190	2.672	0.03559	yes	up	1.392	3.812	0.98	6.803	5.616	5.4	2.061	5.94
Cs5g23090	4.164	0.002756	yes	up	16.85	30.204	23.359	114.343	166.742	32.454	23.471	104.513
Cs2g09900	3.01	0.0001799	yes	up	1.372	1.22	1.355	5.029	2.338	4.78	1.316	4.049
Cs3g05650	12.658	2.451e-07	yes	up	0.801	0.383	1.548	11.449	6.351	19.253	0.911	12.351
Cs3g27780	3.62	0.03696	yes	up	1.893	10.27	1.942	13.223	21.834	18.978	4.702	18.012
Cs2g26590	16.235	5.478e-10	yes	up	6.622	6.663	9.68	238.493	40.576	103.483	7.655	127.517
Cs9g02930	9.822	0.02708	yes	up	0.831	0.526	3.864	8.94	44.734	1.058	1.74	18.244
Cs6g07100	0.399	0.0152	yes	down	2.424	3.171	2.518	0.736	0.879	1.851	2.704	1.155
Cs3g12790	2.17	8.749e-07	yes	up	21.028	15.383	16.543	40.194	45.551	37.559	17.651	41.101
Cs4g03180	4.078	0.02324	yes	up	0.471	1.585	0.865	7.327	2.462	2.461	0.974	4.083
Cs1g18410	2.888	3.833e-05	yes	up	2.925	1.897	1.509	6.319	7.126	10.76	2.11	8.068
Cs9g19150	2.102	2.489e-06	yes	up	4.909	4.106	3.932	10.472	9.919	8.543	4.316	9.645
Cs3g13400	0.016	0.008698	yes	down	0.23	0.721	1.653	0	0	0	0.868	0
Cs6g18130	0.324	0.01189	yes	down	1.312	2.236	1.269	0.585	0.59	0.478	1.606	0.551
Cs9g02520	468.531	8.389e-06	yes	up	0	0	0	4.294	0.228	7.343	0	3.955
Cs3g11715	0.497	0.007892	yes	down	3.556	3.981	3.009	2.076	1.355	1.739	3.515	1.723
Cs4g18280	2.45	0.0001581	yes	up	155.709	109.674	118.475	311.664	444.404	243.774	127.953	333.281
orange1.1t05078	16.714	0.01076	yes	up	0	0.098	0.038	1.441	0.372	0.62	0.045	0.811
Cs4g11890	6.95	0.01275	yes	up	0.07	0.356	0.077	1.048	2.151	0.498	0.168	1.232
Cs1g09575	16.541	5.103e-09	yes	up	0.821	1.675	1.49	39.105	8.368	22.71	1.329	23.394
Cs4g02010	2.018	5.399e-09	yes	up	10.97	11.268	12.929	21.72	26.706	26.982	11.722	25.136
Cs3g21160	7.003	0.02263	yes	up	0.18	3.955	1.519	10.865	12.784	48.075	1.885	23.908
Cs2g11140	0.365	0.001373	yes	down	12.893	8.203	12.881	3.245	3.827	6.163	11.326	4.412
Cs5g22500	8.64	5.451e-05	yes	up	0.341	0.347	0.211	3.457	3.444	0.763	0.3	2.555
Cs7g23790	0.038	0.0007376	yes	down	1.052	1.3	0.404	0.081	0.031	0	0.919	0.037
orange1.1t00589	4.365	9.31e-05	yes	up	9.938	7.179	9.959	64.383	17.573	41.454	9.025	41.137
Cs2g13190	50.388	2.277e-06	yes	up	0	0.089	0.163	6.198	2.431	4.811	0.084	4.48
Cs7g02670	5.544	1.506e-08	yes	up	19.866	15.187	28.126	72.204	135.464	169.235	21.06	125.634
Cs1g05480	0.482	0.00208	yes	down	5.75	8.435	7.315	4.314	3.661	3.031	7.167	3.669
Cs3g03350	23.67	0.0139	yes	up	0	0.57	1.971	10.704	0.848	52.133	0.847	21.228
orange1.1t02028	80.56	0.0002181	yes	up	0	0	0	0.212	0.217	0.214	0	0.214
Cs8g02530	0.181	0.008821	yes	down	134.22	15.196	90.137	20.248	6.082	20.097	79.851	15.476
Cs2g26480	12.96	0.0006962	yes	up	0.02	0.009	0.019	0.272	0.145	0.153	0.016	0.19
Cs5g07100	3.541	0.008227	yes	up	0.321	0.169	0.558	1.875	1.024	1.19	0.349	1.363
Cs8g15670	3.158	0.0009917	yes	up	1.743	1.541	1.701	8.436	3.496	4.831	1.662	5.588
Cs2g04680	4.633	0.02676	yes	up	0.301	0.935	0.346	6.481	1.148	2.858	0.527	3.496
Cs4g13850	52.128	0.02696	yes	up	0	0	0	0.272	1.996	0.346	0	0.871
Cs2g13720	14.642	1.272e-12	yes	up	1.212	1.318	2.317	37.946	17.449	22.07	1.616	25.822
Cs5g28400	4.528	0.01152	yes	up	2.494	3.189	1.874	9.454	26.489	3.692	2.519	13.212
Cs5g28250	2.21	0.02255	yes	up	5.49	2.868	4.537	10.431	13.508	6.194	4.298	10.044
Cs9g10740	2.815	0.0007637	yes	up	9.126	16.38	12.775	33.149	54.86	26.229	12.76	38.079
Cs3g12960	0.219	1.978e-12	yes	down	39.811	24.049	36.96	6.208	8.523	8.624	33.607	7.785
Cs7g05040	2.579	0.04502	yes	up	0.12	0.187	0.154	0.343	0.61	0.346	0.154	0.433
orange1.1t03822	7.717	1.337e-06	yes	up	2.474	1.452	3.086	12.881	12.712	19.547	2.337	15.047
Cs2g08540	16.461	2.059e-09	yes	up	1.553	0.258	0.365	13.717	11.057	15.5	0.725	13.425
orange1.1t03055	2.073	0.007439	yes	up	8.575	14.207	7.075	20.45	25.403	19.822	9.952	21.892
Cs9g03730	2.7	0.0001762	yes	up	4.187	6.386	5.056	19.966	10.291	15.256	5.21	15.171
Cs9g08380	4.353	0.02654	yes	up	0.1	0.098	0.298	0.816	1.076	0.437	0.165	0.776
Cs6g05130	3.283	0.001566	yes	up	9.537	3.607	8.18	27.706	15.639	31.304	7.108	24.883
Cs3g20410	2.336	0.0001638	yes	up	20.477	16.14	23.378	43.883	64.852	41.851	19.998	50.195
Cs6g15360	172.088	4.273e-06	yes	up	0.16	0	0.279	1.159	36.553	45.726	0.146	27.813
Cs1g06650	7.841	0.004375	yes	up	0.01	0.143	0.067	1.028	0.403	0.417	0.073	0.616
Cs7g06130	6.575	1.326e-05	yes	up	8.756	5.398	8.728	52.843	88.227	18.917	7.627	53.329
Cs7g29980	3.269	0.001397	yes	up	31.486	17.93	31.645	116.228	122.877	45.756	27.02	94.954
Cs8g10215	0.438	0.04725	yes	down	1.853	1.211	1.557	0.595	0.869	0.681	1.54	0.715
Cs6g15560	8.87	0.01189	yes	up	0.06	0.383	0.135	2.046	0.259	3.031	0.193	1.779
Cs1g10530	2.326	0.03693	yes	up	0.471	1.194	0.711	1.754	1.634	2.339	0.792	1.909
Cs4g06950	14.251	2.232e-06	yes	up	0.25	0.428	0.298	4.213	8.637	1.892	0.325	4.914
Cs8g05910	2.815	0.002908	yes	up	119.414	54.699	42.622	229.039	227.26	194.437	72.245	216.912
orange1.1t00405	2.45	2.158e-05	yes	up	40.573	54.173	65.788	168.113	123.508	118.861	53.511	136.827
orange1.1t01769	4.118	0.002287	yes	up	3.256	3.242	3.932	11.792	27.854	5.655	3.477	15.1
Cs1g02460	0.024	0.02542	yes	down	0.27	0.089	0.096	0	0	0	0.152	0
Cs5g12250	2.483	4.481e-05	yes	up	108.614	98.264	116.889	387.991	261.765	203.926	107.922	284.561
Cs2g21460	0.334	0.002449	yes	down	97.454	127.052	93.973	34.671	59.515	18.469	106.16	37.552
Cs5g25370	0.491	0.02874	yes	down	16.249	17.796	15.265	7.902	12.67	5.106	16.437	8.559
Cs3g08110	2.139	0.01693	yes	up	19.355	49.328	22.215	83.724	58.015	68.975	30.299	70.238
orange1.1t04905	0.418	0.002815	yes	down	26.097	28.877	24.128	7.69	4.83	14.625	26.367	9.048
Cs2g08550	2.672	0.04873	yes	up	9.517	1.968	7.248	13.042	17.087	22.405	6.244	17.511
Cs3g17890	3.366	1.531e-06	yes	up	32.999	27.416	21.08	102.763	125.431	64.999	27.165	97.731
Cs3g19420	13.977	0.002222	yes	up	0.13	2.432	0.26	27.041	8.15	6.56	0.941	13.917
Cs2g14090	5.495	4.869e-48	yes	up	4.328	4.169	4.21	23.604	23.748	30.175	4.236	25.842
Cs6g09320	4.132	2.302e-05	yes	up	1.533	0.998	2.355	8.688	6.433	6.601	1.629	7.241
Cs7g28320	2.971	8.416e-09	yes	up	1.262	1.06	0.99	3.951	3.372	3.132	1.104	3.485
Cs7g28110	7.076	1.663e-07	yes	up	2.805	10.582	6.988	48.106	66.941	38.434	6.792	51.16
orange1.1t00717	0.378	0.003073	yes	down	1.232	1.309	1.278	0.454	0.434	0.631	1.273	0.506
Cs3g27060	32.695	0.04964	yes	up	0	0	0	0.605	0.186	0.214	0	0.335
Cs9g18660	0.35	0.005532	yes	down	12.222	29.376	18.014	4.697	10.974	6.377	19.871	7.349
orange1.1t05314	4.554	0.03685	yes	up	3.626	0.739	5.844	21.206	23.345	5.238	3.403	16.596
Cs1g23480	13.26	0.00626	yes	up	0	0.338	0.106	3.931	1.055	1.261	0.148	2.082
orange1.1t03062	0.148	0.01966	yes	down	13.695	2.191	8.978	1.512	2.255	0.183	8.288	1.317
Cs8g05120	2.77	0.02722	yes	up	3.927	7.17	5.787	25.58	6.682	17.412	5.628	16.558
Cs1g03890	2.278	0.04003	yes	up	1.282	1.568	2.394	5.231	3.548	4.099	1.748	4.293
Cs6g21040	0.321	0.02151	yes	down	1.933	4.017	1.913	0.826	1.314	0.458	2.621	0.866
Cs7g08880	0.432	0.03857	yes	down	51.522	29.759	44.708	18.343	10.933	30.765	41.996	20.014
orange1.1t03524	2.994	0.04102	yes	up	0.801	0.517	0.423	2.963	0.817	2.034	0.58	1.938
Cs2g09920	3.504	0.004229	yes	up	2.915	4.373	3.182	19.099	4.634	15.296	3.49	13.01
Cs2g30570	3.473	0.002427	yes	up	0.461	0.989	0.529	1.754	3.258	2.268	0.66	2.427
Cs3g24380	20.168	6.711e-10	yes	up	0.22	1.283	0.481	21.619	10.809	9.886	0.661	14.105
Cs7g15460	0.478	0.006682	yes	down	19.425	28.77	34.057	9.696	15.391	16.69	27.417	13.926
Cs5g14280	3.031	0.01293	yes	up	0.591	0.65	0.336	2.086	1.862	1.058	0.526	1.669
Cs2g03490	0.156	0.001583	yes	down	25.325	3.59	12.689	1.552	1.562	3.916	13.868	2.343
Cs5g12680	4.181	0.0001651	yes	up	0.25	0.365	0.25	1.159	1.8	0.864	0.288	1.274
orange1.1t03075	2.082	0.0002187	yes	up	1.192	1.479	1.874	3.669	2.906	3.509	1.515	3.361
Cs3g17150	2.014	0.004394	yes	up	18.633	14.18	24.743	38.743	34.453	50.364	19.185	41.187
Cs5g31670	0.325	0.02288	yes	down	25.506	30.81	44.939	5.1	8.037	21.927	33.752	11.688
Cs2g24860	0.215	0.001889	yes	down	13.765	6.039	12.996	0.806	2.803	3.285	10.933	2.298
Cs7g16220	0.327	0.00132	yes	down	52.674	66.064	53.071	18.666	30.947	9.967	57.27	19.86
Cs6g08610	2.323	0.02736	yes	up	0.591	0.392	0.798	1.824	1.21	1.383	0.594	1.472
Cs7g11450	2.19	0.02194	yes	up	5.75	11.357	5.556	19.21	22.258	12.347	7.554	17.938
Cs9g19350	2.006	0.01966	yes	up	14.907	8.506	14.38	29.521	32.384	18.408	12.598	26.771
Cs1g21750	2.373	2.285e-05	yes	up	2.224	2.378	2.586	7.72	5.472	4.892	2.396	6.028
orange1.1t04303	0.183	0.03913	yes	down	0.932	0.205	0.682	0.131	0.041	0.183	0.606	0.118
orange1.1t04045	2.144	0.002215	yes	up	3.436	5.46	3.73	11.722	9.723	7.221	4.209	9.555
Cs2g18290	0.146	3.259e-11	yes	down	20.677	12.185	36.528	1.391	8.968	9.733	23.13	6.697
Cs5g28330	57.56	4.499e-10	yes	up	0.05	0.125	0.115	9.928	1.158	7.241	0.097	6.109
Cs6g13640	10.168	4.087e-06	yes	up	29.302	27.835	19.59	113.749	601.351	124.628	25.576	279.909
Cs4g05760	2.784	0.001384	yes	up	92.015	40.83	74.603	257.743	217.579	140.778	69.149	205.367
Cs7g18970	16.622	1.519e-07	yes	up	0.321	0.303	0.308	10.28	2.296	3.844	0.311	5.473
orange1.1t03275	0.314	0.005621	yes	down	0.872	1.345	1.394	0.323	0.548	0.315	1.204	0.395
Cs4g19300	5.329	0.0002336	yes	up	1.853	5.175	2.115	19.966	23.707	7.709	3.048	17.127
orange1.1t01006	2.344	0.02196	yes	up	1.182	1.354	1.951	4.052	2.679	5.35	1.496	4.027
Cs2g05260	80.115	0.00229	yes	up	0	0	0	1.149	0.228	0.976	0	0.784
Cs3g07330	6.888	0.02144	yes	up	0	0.178	0.26	1.502	1.107	0.631	0.146	1.08
Cs2g08180	0.241	0.02091	yes	down	14.686	2.111	5.729	1.562	2.482	0.966	7.509	1.67
Cs3g15290	0.475	0.002034	yes	down	11.35	6.654	9.776	4.173	3.982	6.214	9.26	4.79
orange1.1t00240	2.502	0.01503	yes	up	12.452	14.367	10.555	15.793	36.18	42.98	12.458	31.651
Cs5g04680	20.407	4.859e-05	yes	up	0.07	0.187	0.048	3.044	0.641	1.892	0.102	1.859
orange1.1t04173	6.272	0.002234	yes	up	6.852	5.05	11.227	45.334	98.384	10.496	7.71	51.405
orange1.1t02759	0.391	0.04764	yes	down	79.382	21.422	62.751	18.414	32.478	16.415	54.518	22.436
orange1.1t02291	88.524	0.001418	yes	up	0	0	0	0.897	2.596	0.559	0	1.351
orange1.1t02175	2.354	0.02861	yes	up	8.285	11.57	6.469	19.926	17.47	10.791	8.775	16.062
orange1.1t00593	2.742	9.212e-05	yes	up	12.222	12.283	14.928	52.54	24.73	39.664	13.144	38.978
Cs1g01800	5.645	0.001572	yes	up	21.328	8.373	31.183	106.653	216.079	42.207	20.295	121.646
Cs4g17630	2.081	0.0006276	yes	up	7.634	9.397	10.43	26.114	17.501	16.964	9.154	20.193
Cs1g02195	4.243	3.167e-13	yes	up	3.947	2.948	4.652	15.511	17.542	18.368	3.849	17.14
Cs6g07970	7.285	1.375e-09	yes	up	0.611	0.534	0.615	5.453	3.02	5.187	0.587	4.553
Cs3g24190	2.788	0.002495	yes	up	0.421	0.401	0.615	1.512	1.148	1.668	0.479	1.443
Cs1g06020	4.383	0.01041	yes	up	0.451	0.57	0.692	2.933	1.252	3.855	0.571	2.68
orange1.1t04040	0.395	0.0002203	yes	down	72.199	64.176	74.805	18.333	38.239	30.948	70.393	29.173
Cs9g18650	0.259	2.489e-06	yes	down	25.916	27.283	34.903	28.745	18.556	24.948	29.367	24.083
Cs7g17340	2.624	1.791e-10	yes	up	6.752	6.101	4.412	17.386	16.549	17.32	5.755	17.085
Cs7g15240	3.184	0.001459	yes	up	26.928	66.964	43.382	212.218	91.309	160.092	45.758	154.54
Cs6g06650	2.412	0.04985	yes	up	0.641	0.267	0.49	0.968	1.2	1.424	0.466	1.197
Cs9g01370	2.471	3.434e-05	yes	up	81.205	56.356	74.315	244.842	155.861	158.963	70.625	186.555
Cs9g15620	4.767	0.001578	yes	up	9.808	7.375	12.266	48.489	86.738	14.676	9.816	49.968
Cs4g06640	0.352	4.332e-12	yes	down	5.189	4.489	4.316	1.623	1.862	1.698	4.665	1.728
Cs2g20400	53.298	3.535e-18	yes	up	0.671	0.267	0.894	43.379	11.936	46.865	0.611	34.06
Cs5g14560	0.425	0.02073	yes	down	51.312	11.962	29.347	15.481	16.57	15.286	30.874	15.779
Cs5g02760	3.818	0.001214	yes	up	1.262	2.147	2.374	8.97	10.519	3.488	1.928	7.659
orange1.1t00305	0.437	0.01679	yes	down	13.835	7.963	10.516	3.729	7.261	3.427	10.771	4.806
Cs1g17580	0.043	0.001092	yes	down	0.361	0.721	0.288	0.02	0	0.041	0.457	0.02
orange1.1t00272	0.015	0.01877	yes	down	0.601	0.036	0.634	0	0	0	0.424	0
Cs7g15010	0.291	0.02452	yes	down	1.994	1.799	2.124	0.786	0.476	0.58	1.972	0.614
Cs5g14120	34.511	5.493e-11	yes	up	0.361	0.49	0.509	27.202	4.882	18.286	0.453	16.79
Cs2g31450	27.171	0.01707	yes	up	0	0	0.077	0.091	1.831	1.434	0.026	1.119
orange1.1t05115	4.199	0.008302	yes	up	1.122	0.267	1.394	4.959	2.896	4.648	0.928	4.168
Cs1g19150	19.657	7.907e-05	yes	up	0.07	0	0.173	2.832	1.386	1.037	0.081	1.752
Cs6g20850	12.219	0.02237	yes	up	0.08	0.027	0.125	0.242	2.513	0.224	0.077	0.993
Cs6g04140	0.22	0.04525	yes	down	22.29	71.346	21.013	2.217	20.19	4.373	38.216	8.927
Cs2g06470	54.305	0.001532	yes	up	0	0.018	0	0.333	0.683	0.203	0.006	0.406
Cs4g15260	2.081	0.04928	yes	up	1.803	2.254	2.442	6.682	2.513	4.434	2.166	4.543
orange1.1t00804	2.283	3.043e-06	yes	up	45.281	48.401	40.488	116.319	84.917	127.262	44.723	109.499
Cs4g12860	0.258	0.04688	yes	down	6.432	1.514	7.729	0.897	1.634	1.831	5.225	1.454
Cs3g15830	2.592	0.0001281	yes	up	7.093	11.544	8.488	25.348	17.79	30.135	9.042	24.424
Cs5g07230	732.66	9.177e-07	yes	up	0	0	0	0.353	10.291	2.502	0	4.382
Cs3g06690	0.226	0.007786	yes	down	5.35	1.648	4.681	0.605	0.641	1.444	3.893	0.897
Cs2g31350	4.938	0.03062	yes	up	1.883	0.294	1.586	1.744	7.023	11.106	1.254	6.624
Cs6g06290	5.629	0.0004359	yes	up	0.19	0.472	0.115	1.693	1.676	1.281	0.259	1.55
Cs5g28270	0.483	0.03036	yes	down	175.805	122.455	110.208	61.258	25.237	97.127	136.156	61.207
Cs2g12080	0.319	0.002438	yes	down	49.188	22.09	43.728	7.257	12.619	19.466	38.335	13.114
Cs9g06670	4.008	0.02063	yes	up	8.415	3.759	5.546	6.39	24.544	44.892	5.907	25.275
orange1.1t04897	2.269	0.0002825	yes	up	13.314	22.918	14.563	41.494	51.043	35.739	16.932	42.759
Cs2g22820	0.235	0.01888	yes	down	2.565	3.786	11.689	1.653	1.117	1.77	6.013	1.513
Cs5g14110	5.918	1.096e-06	yes	up	7.463	4.284	6.248	33.038	14.305	18.103	5.998	21.815
Cs8g05330	2.523	0.01693	yes	up	30.955	16.799	31.145	48.448	91.392	44.912	26.3	61.584
Cs1g23090	3.555	0.02261	yes	up	0.25	0.98	0.404	3.145	1.624	1.536	0.545	2.102
Cs9g18740	4.649	0.004184	yes	up	1.974	1.683	1.336	4.878	16.559	3.102	1.664	8.18
Cs4g15130	0.307	0.001288	yes	down	5.53	3.643	5.306	1.572	1.107	2.075	4.826	1.585
Cs9g07970	20.506	1.745e-12	yes	up	1.413	0.757	2.72	54.455	17.563	34.772	1.63	35.597
Cs5g13670	0.191	0.003869	yes	down	22.671	6.19	21.532	1.955	2.286	6.112	16.798	3.451
Cs3g25410	4.423	0.0008431	yes	up	39.31	25.51	30.847	64.091	33.605	62.08	31.889	53.259
Cs5g13360	2.588	0.009119	yes	up	0.751	0.748	0.788	2.61	1.117	2.583	0.762	2.103
orange1.1t03700	5.042	1.35e-06	yes	up	3.827	8.337	3.23	26.487	34.919	20.737	5.131	27.381
Cs5g12620	5.498	0.03235	yes	up	0	0.347	0.288	1.169	1.314	1.2	0.212	1.228
orange1.1t02117	0.454	0.004701	yes	down	5.299	3.527	5.787	2.53	1.882	2.532	4.871	2.315
Cs7g16240	0.438	6.435e-07	yes	down	80.925	102.575	79.102	33.33	46.43	41.668	87.534	40.476
Cs2g24070	7.95	0.01171	yes	up	0.2	0.285	0.163	3.215	1.252	1.027	0.216	1.831
Cs1g15510	19.08	0.005029	yes	up	0.27	0	0	2.469	1.086	2.258	0.09	1.938
Cs4g14080	0.367	0.0004189	yes	down	24.684	13.824	27.223	7.287	7.582	10.913	21.91	8.594
Cs5g09860	0.409	0.002966	yes	down	50.27	41.739	45.458	12.004	29.819	19.09	45.822	20.304
Cs2g24782	4.659	6.947e-06	yes	up	5.85	6.761	8.507	36.425	17.128	46.133	7.039	33.229
Cs4g07340	5.877	0.01681	yes	up	0.13	2.129	0.827	12.437	4.365	5.014	1.029	7.272
Cs4g18240	4.522	3.825e-05	yes	up	20.026	57.656	28.126	232.738	113.413	165.746	35.269	170.632
Cs3g21530	4.472	0.0008215	yes	up	8.595	11.57	11.006	65.602	14.594	74.518	10.39	51.571
Cs8g01670	4.061	1.669e-08	yes	up	10.318	13.245	13.929	73.645	55.263	34.945	12.497	54.618
Cs2g07010	3.84	1.796e-09	yes	up	14.827	16.79	25.81	69.261	96.129	67.674	19.142	77.688
Cs1g16550	4.414	1.207e-06	yes	up	10.449	6.146	7.286	42.613	48.323	21.022	7.96	37.319
Cs8g10580	0.421	0.0051	yes	down	13.835	8.631	15.909	4.304	5.068	7.557	12.792	5.643
Cs5g33380	0.415	0.0007089	yes	down	29.723	42.238	41.632	14.241	20.738	10.984	37.864	15.321
Cs8g10040	0.421	2.143e-12	yes	down	458.962	355.76	413.696	186.739	185.07	200.956	409.473	190.922
Cs3g06030	18.227	2.331e-05	yes	up	0.08	0.739	0.269	2.731	13.384	5.045	0.363	7.053
Cs4g02190	0.333	0.0003125	yes	down	69.354	34.373	59.55	17.567	13.767	28.813	54.426	20.049
orange1.1t00278	0.484	0.0008454	yes	down	18.443	23.23	16.361	6.934	12.908	8.828	19.345	9.557
orange1.1t05494	4.164	8.972e-08	yes	up	7.133	11.784	7.498	53.054	33.832	30.643	8.805	39.176
Cs6g17090	2.569	9.982e-05	yes	up	105.519	121.538	151.956	476.633	258.393	299.914	126.338	344.98
Cs1g09420	10.196	0.001299	yes	up	1.533	3.011	1.653	4.152	52.729	9.255	2.066	22.045
orange1.1t01827	2.523	3.565e-05	yes	up	4.328	6.467	5.085	17.628	10.984	13.242	5.293	13.951
Cs3g14240	52.673	0.00496	yes	up	0	0	0.019	0.383	0.6	0.071	0.006	0.351
Cs3g01240	3.63	2.586e-08	yes	up	3.677	3.527	2.615	11.994	15.794	10.089	3.273	12.626
Cs9g01760	2.417	0.002406	yes	up	53.987	33.607	46.679	73.424	159.998	117.325	44.758	116.916
Cs2g04590	154.879	2.794e-05	yes	up	0.02	0	0	1.099	0.238	1.678	0.007	1.005
Cs3g16810	8.462	2.604e-22	yes	up	1.613	1.425	2.086	15.138	18.638	9.947	1.708	14.574
Cs7g32150	20.778	5.539e-05	yes	up	2.404	0.071	0.452	17.618	29.261	18.012	0.976	21.63
Cs2g27810	6.351	0.004411	yes	up	2.915	2.948	15.217	59.565	65.927	17.524	7.027	47.672
Cs3g23560	16.819	4.848e-07	yes	up	1.382	3.376	1.557	18.948	82.104	13.14	2.105	38.064
Cs5g30640	4.056	3.118e-07	yes	up	17.191	22.241	13.679	80.307	96.853	46.112	17.704	74.424
Cs7g07900	2.388	0.0003619	yes	up	10.96	14.492	15.073	43.883	35.405	23.372	13.508	34.22
Cs3g19100	63.25	0.01441	yes	up	0	0	0	1.3	0.114	0.895	0	0.77
Cs9g14110	343.699	4.774e-05	yes	up	0	0	0	12.054	0.559	17.91	0	10.174
Cs5g30520	2.352	0.0174	yes	up	2.094	1.015	1.971	5.503	4.086	3.102	1.693	4.23
Cs7g01460	5.614	0.0005237	yes	up	0.11	0.205	0.115	1.179	0.445	0.936	0.143	0.853
orange1.1t04729	2.797	0.02357	yes	up	1.663	4.952	1.5	8.93	8.057	7.028	2.705	8.005
Cs1g10450	3.333	0.002245	yes	up	1.322	3.91	1.759	10.532	7.944	6.204	2.33	8.227
orange1.1t00024	0.397	0.00469	yes	down	3.086	2.939	2.422	0.796	0.921	1.79	2.816	1.169
Cs7g05780	0.148	2.745e-05	yes	down	9.908	3.331	7.325	0.867	1.293	0.498	6.855	0.886
Cs2g22200	8.196	0.0001935	yes	up	1.553	5.309	4.556	60.795	9.629	26.87	3.806	32.431
Cs7g24680	4.611	0.0001127	yes	up	0.751	1.309	0.644	4.354	2.369	6.54	0.901	4.421
orange1.1t04171	12.009	3.401e-08	yes	up	0.581	0.178	0.183	4.263	3.455	3.438	0.314	3.719
orange1.1t01777	2.127	0.002055	yes	up	0.992	1.505	1.086	3.003	2.503	2.624	1.194	2.71
Cs2g31260	2.218	0.002886	yes	up	104.828	101.194	70.085	304.075	186.839	162.706	92.036	217.873
Cs4g03120	5.828	9.505e-06	yes	up	2.975	8.177	4.585	56.108	32.86	16.232	5.246	35.067
Cs5g25890	62.509	1.149e-07	yes	up	0	0.125	0.192	12.961	1.986	9.835	0.106	8.261
Cs8g08880	2.304	0.01522	yes	up	2.735	5.629	3.73	12.881	10.198	6.367	4.031	9.815
Cs5g04530	5.341	0.0009581	yes	up	0.942	1.354	2.134	5.826	3.63	3.051	1.477	4.169
Cs5g14580	5.074	1.969e-07	yes	up	0.531	0.739	0.692	4.777	3.362	2.115	0.654	3.418
Cs1g21280	3.502	9.92e-05	yes	up	0.902	1.755	1.509	7.025	3.724	4.689	1.389	5.146
Cs4g05890	2.175	0.04959	yes	up	44.54	49.987	44.122	92.492	175.12	52.53	46.216	106.714
Cs1g09020	4.205	2.758e-06	yes	up	7.203	6.85	7.411	50.726	25.186	19.883	7.155	31.932
Cs5g22080	7.616	0.04021	yes	up	0	0.214	0.144	1.27	1.283	0.376	0.119	0.976
orange1.1t04893	3.465	6.587e-07	yes	up	5.79	3.233	6.71	12.79	16.332	18.52	5.244	15.881
Cs4g11730	0.216	2.894e-06	yes	down	8.976	3.296	7.229	2.288	2.875	3.275	6.5	2.813
Cs9g05120	114.009	0.000133	yes	up	0	0	0	3.528	1.107	2.807	0	2.481
orange1.1t03601	44.078	9.619e-20	yes	up	2.104	0.677	2.547	112.811	97.619	36.115	1.776	82.182
Cs8g10135	0.497	0.002385	yes	down	91.073	55.607	69.595	34.338	43.09	40.793	72.092	39.407
Cs5g19520	0.488	0.009551	yes	down	48.787	37.268	45.592	15.703	20.914	33.044	43.882	23.22
Cs7g09300	0.487	0.01307	yes	down	2.174	1.675	2.355	1.109	0.983	1.18	2.068	1.091
Cs7g08600	5.123	2.872e-05	yes	up	0.471	0.223	0.452	2.933	1.665	1.597	0.382	2.065
orange1.1t05252	2.135	0.04076	yes	up	0.902	0.873	1.336	3.014	2.286	1.759	1.037	2.353
Cs6g21540	0.497	2.642e-07	yes	down	1168.56	1013.6	1070.76	456.637	606.337	408.167	1084.31	490.38
Cs4g18910	21.097	0.0004762	yes	up	0	0.24	0.279	6.299	4.53	0.763	0.173	3.864
Cs5g05460	0.43	1.756e-21	yes	down	30.344	33.429	29.722	13.919	14.274	14.574	31.165	14.256
orange1.1t02225	14.37	0.03637	yes	up	0	0.125	0.125	1.119	2.451	0.081	0.083	1.217
Cs4g16030	2.402	0.005192	yes	up	0.391	0.419	0.394	1.26	0.91	0.895	0.401	1.022
Cs1g20705	0.339	0.002581	yes	down	408.341	165.45	349.196	147.27	130.717	75.118	307.662	117.702
orange1.1t03127	6.94	0.003703	yes	up	3.126	0.695	7.363	33.048	39.583	13.079	3.728	28.57
Cs4g17690	0.45	7.599e-08	yes	down	8.916	11.107	10.257	4.878	4.21	5.441	10.093	4.843
Cs3g26540	2.736	0.0376	yes	up	1.162	2.334	0.856	4.052	4.779	2.4	1.451	3.744
Cs3g18330	4.07	0.0002366	yes	up	1.873	1.826	1.711	9.786	3.765	9.916	1.803	7.822
Cs5g19270	3.141	5.251e-08	yes	up	5.83	4.56	7.344	23.534	16.684	17.198	5.911	19.139
Cs9g13980	2.19	0.006664	yes	up	8.355	8.453	8.565	26.709	11.657	20.27	8.458	19.545
orange1.1t04439	4.13	0.001969	yes	up	2.755	1.434	2.307	10.653	14.211	4.404	2.165	9.756
Cs9g13050	2.216	0.004606	yes	up	0.902	1.176	1.192	2.137	2.369	3.234	1.09	2.58
Cs2g22710	0.32	0.0009793	yes	down	7.554	4.908	6.844	1.31	2.027	3.255	6.435	2.197
Cs8g12370	3.029	0.003744	yes	up	14.506	7.847	13.313	40.658	55.16	18.937	11.889	38.252
orange1.1t03200	0.4	5.805e-06	yes	down	1.543	1.425	1.548	0.615	0.693	0.722	1.505	0.677
orange1.1t00122	2.095	0.02278	yes	up	1.262	2.886	2.047	5.06	5.409	3.733	2.065	4.734
Cs9g15380	5.209	5.251e-08	yes	up	0.451	0.347	0.336	2.5	1.624	2.146	0.378	2.09
Cs7g19320	2.244	0.002384	yes	up	117.08	68.024	85.523	166.652	293.528	186.779	90.209	215.653
Cs8g06060	2.713	0.03457	yes	up	2.164	1.657	1.99	2.51	5.647	8.665	1.937	5.607
Cs8g01260	50.703	2.484e-16	yes	up	0.631	0.401	1.134	75.218	19.29	22.66	0.722	39.056
Cs8g03240	2.154	0.04634	yes	up	2.344	2.414	1.98	3.739	8.264	3.346	2.246	5.116
Cs9g19250	0.244	0.04339	yes	down	2.144	0.588	1.048	0.544	0.124	0.305	1.26	0.324
Cs1g24630	2.457	0.00131	yes	up	1.823	1.719	1.451	4.112	3.362	5.695	1.664	4.39
Cs3g26110	2.092	2.135e-05	yes	up	8.245	11.205	9.161	25.499	19.859	19.212	9.537	21.523
Cs7g26640	57.8	1.858e-100	yes	up	1.583	1.612	1.634	100.646	118.926	78.302	1.61	99.291
Cs4g09040	0.262	2.962e-27	yes	down	53.436	45.248	49.88	12.064	13.725	15.713	49.521	13.834
Cs4g06340	6.126	0.003505	yes	up	1.102	8.738	1.807	20.702	23.758	31.691	3.882	25.384
Cs2g12650	26.064	1.956e-31	yes	up	0.18	0.561	0.538	12.8	10.322	12.825	0.426	11.982
Cs4g18650	14.631	0.02015	yes	up	0.02	0.018	0.067	0.454	0.052	1.149	0.035	0.552
Cs1g14060	0.368	0.01615	yes	down	5.78	4.044	7.642	1.119	3.155	2.553	5.822	2.276
Cs3g21010	2.224	0.002158	yes	up	2.855	3.465	2.317	4.646	6.061	6.916	2.879	5.874
orange1.1t01185	2.211	0.005183	yes	up	4.999	8.604	8.026	22.143	12.495	17.005	7.21	17.214
Cs4g18430	3.546	0.001828	yes	up	12.142	19.507	20.311	100.293	27.078	68.101	17.32	65.157
Cs5g04690	53.003	0.0004867	yes	up	0	0.018	0	0.393	0.31	0.397	0.006	0.367
Cs5g09360	0.449	0.0335	yes	down	45.662	30.213	43.824	10.643	16.952	29.83	39.9	19.142
Cs3g01490	17.113	9.56e-11	yes	up	1.583	0.606	0.798	20.5	9.578	24.531	0.996	18.203
Cs1g20100	0.475	0.00226	yes	down	22.16	15	26.848	9.978	9.609	12.784	21.336	10.79
orange1.1t02150	0.142	0.005161	yes	down	12.342	3.598	12.458	1.119	0.269	2.919	9.466	1.436
orange1.1t01519	6.135	3.158e-06	yes	up	0.852	0.695	1.557	8.164	3.568	8.543	1.035	6.758
Cs3g20790	70.035	4.08e-10	yes	up	0.09	0.526	0.288	18.414	3.579	45.838	0.301	22.61
Cs5g14090	0.065	0.0002608	yes	down	19.194	0.757	18.773	0.887	1.107	0.803	12.908	0.932
Cs1g02280	4.853	0.011	yes	up	0.842	0.303	0.625	2.62	1.976	4.638	0.59	3.078
orange1.1t02719	5.955	3.106e-08	yes	up	2.855	4.961	3.797	37.725	14.563	21.053	3.871	24.447
Cs4g18380	3.75	0.02221	yes	up	1.312	1.63	1.576	4.283	12.774	2.065	1.506	6.374
orange1.1t03707	3.926	8.425e-06	yes	up	8.225	21.324	11.352	67.477	49.658	45.095	13.634	54.077
orange1.1t02050	4.598	0.01699	yes	up	3.065	2.405	3.114	5.684	30.616	6.184	2.861	14.161
Cs4g18270	2.035	0.003683	yes	up	18.713	17.494	17.985	31.375	52.067	29.697	18.064	37.713
Cs4g11700	0.033	1.17e-12	yes	down	2.905	6.155	4.537	0.323	0.052	0.112	4.532	0.162
Cs1g10110	12.009	0.0006899	yes	up	0.16	0.205	0.096	3.517	0.341	1.932	0.154	1.93
Cs4g06760	2.495	0.0169	yes	up	0.922	1.96	0.865	3.397	3.724	2.543	1.249	3.221
Cs5g19400	2.667	0.002122	yes	up	27.159	19.943	24.454	65.653	97.65	39.481	23.852	67.595
Cs7g24650	2.988	0.03921	yes	up	0.291	0.276	0.211	1.26	0.879	0.386	0.259	0.842
Cs2g06650	2.667	0.0311	yes	up	8.746	29.661	9.584	33.28	53.991	47.475	15.997	44.915
orange1.1t02914	35.555	4.418e-06	yes	up	0.02	0	0.115	2.5	0.714	2.207	0.045	1.807
orange1.1t02930	0.322	4.015e-05	yes	down	9.146	8.123	6.863	1.643	2.896	3.712	8.044	2.75
Cs8g01190	2.219	4.309e-06	yes	up	2.835	2.61	2.297	6.43	6.578	5.187	2.581	6.065
Cs1g16650	28.542	1.518e-05	yes	up	0.19	0.891	0.807	2.903	13.353	41.495	0.629	19.25
Cs3g25540	2.373	0.02534	yes	up	0.611	1.585	0.471	2.852	2.586	2.37	0.889	2.603
Cs5g12290	0.055	0.01328	yes	down	0.24	2.111	0.279	0.081	0.134	0.041	0.877	0.085
orange1.1t03169	0.452	0.0009816	yes	down	37.998	34.551	33.029	13.999	23.696	13.598	35.193	17.098
Cs5g05050	2.186	0.006562	yes	up	20.346	38.354	23.714	79.985	47.092	62.68	27.471	63.252
Cs4g17370	13.91	6.462e-05	yes	up	0.03	0.41	0.125	4.112	1.469	2.777	0.188	2.786
Cs7g16810	6.548	0.02606	yes	up	0.331	1.015	1.442	6.138	11.874	2.838	0.929	6.95
Cs5g19060	0.359	0.003909	yes	down	48.156	116.505	57.541	22.133	22.383	39.695	74.067	28.07
Cs1g21330	9.428	0.0246	yes	up	0	0.419	0.279	2.913	0.496	3.733	0.233	2.381
Cs3g23890	0.44	0.0009781	yes	down	90.632	54.993	79.679	28.13	31.35	46.133	75.101	35.204
Cs6g16460	0.436	0.0007551	yes	down	8.135	5.424	5.21	1.834	3.444	2.349	6.256	2.542
Cs6g15080	2.648	0.0006538	yes	up	3.025	3.545	4.066	11.046	6.609	12.916	3.545	10.19
Cs6g08880	2.696	0.002659	yes	up	2.955	1.817	2.999	9.363	8.543	4.272	2.59	7.393
Cs7g21900	0.332	0.02565	yes	down	2.024	1.487	1.173	0.353	0.817	0.478	1.561	0.549
Cs6g09950	40.448	1.304e-21	yes	up	25.265	10.475	35.97	1152.06	526.125	1426.47	23.903	1034.89
Cs7g31620	21.2	0.01091	yes	up	0.03	0.027	0	0.514	0.165	0.509	0.019	0.396
Cs9g15440	3.193	6.898e-10	yes	up	2.094	2.013	1.451	7.317	5.792	6.509	1.853	6.539
Cs5g33130	2.998	0.002581	yes	up	8.094	7.313	8.315	36.626	11.15	28.08	7.907	25.285
Cs2g31120	3.896	0.006869	yes	up	1.833	1.158	2.403	7.035	18.949	3.366	1.798	9.783
Cs1g05770	2.842	0.02151	yes	up	7.874	10.038	22.724	23.614	32.343	56.863	13.545	37.607
Cs2g22030	3.942	2.711e-21	yes	up	4.478	5.478	4.547	20.47	20.324	18.581	4.834	19.792
Cs8g21010	0.355	6.22e-05	yes	down	7.794	9.513	5.796	3.507	2.12	3.58	7.701	3.069
Cs5g13560	12.623	0.005669	yes	up	0.681	0.543	1.384	5.836	25.817	1.698	0.869	11.117
orange1.1t01884	5.708	3.241e-10	yes	up	28.531	22.802	29.741	260.142	93.874	162.583	27.025	172.2
Cs7g10380	8.404	0.02772	yes	up	0.11	0.232	0	1.401	0.403	1.18	0.114	0.995
Cs7g17450	2.473	1.61e-05	yes	up	2.244	1.737	2.278	6.128	4.696	5.685	2.086	5.503
Cs4g03145	39.397	2.686e-10	yes	up	0.25	0.24	0.413	20.319	11.553	4.16	0.301	12.011
Cs5g27650	3.301	5.074e-08	yes	up	25.055	29.028	30.366	132.626	68.13	96.364	28.15	99.04
Cs5g11310	11.127	0.0008431	yes	up	0.651	0.107	0.654	3.124	11.864	1.709	0.471	5.566
Cs9g12226	3.029	0.005954	yes	up	1.342	1.007	0.721	3.134	4.748	3.987	1.023	3.956
Cs4g04350	3.322	8.76e-09	yes	up	2.725	3.135	2.172	10.321	6.713	9.855	2.677	8.963
Cs7g04060	0.138	0.03522	yes	down	1.443	0.713	0.779	0	0.321	0.102	0.978	0.141
Cs2g06380	2.017	7.688e-05	yes	up	4.939	5.38	4.652	11.349	12.184	8.502	4.99	10.678
Cs9g17650	0.291	0.002183	yes	down	9.447	4.988	9.689	2.036	1.624	3.885	8.041	2.515
orange1.1t04018	3.099	0.001061	yes	up	27.639	9.664	14.592	64.645	61.366	45.584	17.298	57.198
Cs9g12120	35.506	8.21e-57	yes	up	0.701	0.401	1	41.514	37.753	36.807	0.701	38.691
orange1.1t03154	0.357	0.003205	yes	down	6.502	3.073	5.258	2.167	1.22	2.258	4.944	1.882
Cs7g26650	3.948	0.01986	yes	up	14.696	3.474	3.576	21.135	35.415	20.412	7.249	25.654
Cs7g28700	9.389	2.234e-06	yes	up	1.573	1.621	1.394	12.709	28.557	5.909	1.529	15.725
Cs5g26850	2.046	6.722e-06	yes	up	18.724	21.6	15.918	42.038	45.913	34.976	18.747	40.976
Cs5g18260	0.182	3.879e-06	yes	down	1.423	0.9	1.346	0.202	0.207	0.305	1.223	0.238
orange1.1t04293	0.47	0.006164	yes	down	9.537	12.906	10.728	4.556	7.488	4.689	11.057	5.578
Cs1g21130	4.731	0.01283	yes	up	59.857	12.016	50.466	350.901	63.641	184.287	40.78	199.61
Cs9g07420	0.388	0.0001208	yes	down	17.792	33.455	29.732	9.051	11.812	12.499	26.993	11.121
Cs2g29670	3.017	0.02664	yes	up	0.601	1.683	0.596	4.193	2.968	2.054	0.96	3.072
orange1.1t03511	0.374	0.02892	yes	down	0.962	1.167	0.913	0.393	0.207	0.61	1.014	0.403
Cs4g02210	7.653	0.0001851	yes	up	0.16	0.151	0.173	1.28	1.231	1.465	0.161	1.325
Cs1g26170	0.082	0.0005509	yes	down	55.72	3.153	24.387	1.885	2.462	3.163	27.753	2.503
orange1.1t02003	2.378	0.0001081	yes	up	78.831	50.112	92.954	169.998	212.004	180.483	73.966	187.495
Cs6g08550	9.62	3.08e-19	yes	up	3.737	8.355	8.315	80.65	66.475	61.287	6.802	69.471
Cs4g02980	53.892	0.002911	yes	up	0	0	0	0.907	0.952	1.159	0	1.006
Cs6g09750	4.817	0.01307	yes	up	0.11	0.321	0.288	2.046	0.579	1.058	0.24	1.228
Cs5g03440	10.296	0.0001685	yes	up	1.523	0.205	1.269	16.922	3.961	11.991	0.999	10.958
orange1.1t01735	22.223	6.708e-05	yes	up	0.02	0.436	0.058	6.571	2.244	5.126	0.171	4.647
Cs6g13860	4.181	6.917e-08	yes	up	3.697	2.53	3.73	19.512	9.764	15.032	3.319	14.769
Cs1g20120	0.369	0.001407	yes	down	36.205	68.398	37.624	22.556	19.652	13.171	47.409	18.46
Cs4g03960	5.095	0.03353	yes	up	0.451	0.24	0.058	1.008	1.831	1.17	0.25	1.336
Cs8g04160	7.111	1.57e-06	yes	up	12.202	36.938	19.735	115.089	311.36	132.54	22.958	186.33
Cs5g29080	2.745	4.367e-07	yes	up	5.62	7.66	6.114	14.352	20.386	22.7	6.465	19.146
orange1.1t04492	2.32	0.01986	yes	up	1.473	0.668	1.038	3.276	1.965	3.071	1.06	2.771
Cs3g16165	9.494	0.003334	yes	up	0.18	0.891	0.231	8.386	1.283	3.173	0.434	4.281
Cs6g07920	23.736	5.054e-15	yes	up	1.032	0.668	1.48	34.157	10.26	36.044	1.06	26.82
Cs3g07670	6.186	2.648e-07	yes	up	2.945	4.516	4.057	24.522	38.828	12.388	3.839	25.246
orange1.1t01343	5.359	0.03276	yes	up	0.301	0.098	0.413	0.726	0.921	2.97	0.271	1.539
Cs7g16660	15.043	5.064e-17	yes	up	0.2	0.588	0.385	8.134	4.872	6.011	0.391	6.339
Cs1g14420	0.142	0.000753	yes	down	6.011	2.77	11.083	0.837	0.817	1.373	6.621	1.009
Cs6g09770	0.37	4.735e-06	yes	down	22.51	35.281	27.617	8.325	11.45	13.72	28.469	11.165
Cs9g02580	3.575	0.03038	yes	up	2.204	6.288	3.249	14.02	7.633	22.009	3.914	14.554
Cs4g07220	2.57	1.375e-09	yes	up	25.566	21.074	28.405	57.429	69.268	76.054	25.015	67.584
orange1.1t01720	2.549	0.002421	yes	up	27.179	15.659	31.222	77.556	44.517	79.959	24.687	67.344
Cs1g01180	5.252	0.002911	yes	up	0.721	1.051	1.451	5.533	9.867	1.536	1.074	5.645
Cs2g14360	4.26	0.01063	yes	up	0.12	0.116	0.231	0.786	0.941	0.386	0.156	0.704
Cs5g31590	0.032	0.001583	yes	down	5.46	0.036	7.45	0.111	0.124	0.214	4.315	0.15
Cs1g25050	5.641	1.027e-06	yes	up	1.002	3.269	1.692	14.675	10.571	11.32	1.988	12.189
Cs4g10150	0.019	0.001833	yes	down	0.711	0.267	0.711	0.03	0	0	0.563	0.01
Cs6g04150	3.067	0.03844	yes	up	2.915	4.899	4.181	10.29	23.665	5.024	3.998	12.993
Cs6g18540	21.318	7.74e-08	yes	up	0.12	0.089	0.096	1.865	4.106	1.007	0.102	2.326
Cs3g25780	2.045	0.01503	yes	up	15.748	7.838	11.112	23.564	30.947	20.442	11.566	24.984
Cs8g08080	9.66	0.03935	yes	up	0.16	0	0.548	3.104	0.983	3.529	0.236	2.539
Cs5g09450	0.362	3.31e-05	yes	down	5.45	6.983	5.768	1.532	2.751	2.705	6.067	2.329
Cs1g19970	5.56	0.0001339	yes	up	0.531	0.748	0.221	2.741	2.7	3.173	0.5	2.871
orange1.1t03741	5.967	2.085e-06	yes	up	3.426	7.037	6.066	68.636	26.272	36.084	5.51	43.664
Cs8g03700	2.031	0.04066	yes	up	11.681	10.751	11.881	26.205	34.008	12.682	11.438	24.298
Cs2g22280	45.223	8.573e-12	yes	up	1.012	0.597	1.375	83.754	50.65	15.083	0.995	49.829
Cs5g30610	5.637	0.02284	yes	up	7.233	0.588	3.018	21.73	42.2	7.343	3.613	23.758
Cs4g13980	0.052	0.04942	yes	down	2.504	1.505	1.423	0	0.186	0	1.811	0.062
Cs3g14620	3.326	0.0008432	yes	up	141.694	96.162	135.931	916.156	2543.28	249.479	124.596	1236.31
Cs5g14570	7.621	1.471e-18	yes	up	2.494	1.487	1.865	11.379	12.701	8.563	1.949	10.881
Cs4g05660	4.202	0.0003125	yes	up	0.521	1.434	1.182	6.521	4.406	3.204	1.046	4.71
Cs7g29020	8.374	4.134e-09	yes	up	5.219	4.356	5.008	72.688	19.373	37.508	4.861	43.19
Cs2g23000	0.488	0.03306	yes	down	2.815	4.712	3.028	1.078	1.769	1.729	3.518	1.525
Cs4g09550	16.819	6.785e-09	yes	up	42.015	14.171	47.765	798.497	196.861	880.723	34.65	625.36
Cs8g05500	3.35	0.0008505	yes	up	1.152	0.837	1.673	6.813	3.062	4.79	1.221	4.888
Cs9g02710	3.238	0.0001973	yes	up	1.723	1.746	1.701	4.656	4.489	8.675	1.723	5.94
Cs5g26500	3.771	0.02218	yes	up	0.731	0.597	0.798	2.338	1.986	4.068	0.709	2.797
Cs8g01090	4.46	0.03921	yes	up	1.593	0.543	1.548	4.223	11.905	1.312	1.228	5.813
Cs5g27370	3.038	1.156e-06	yes	up	84.932	74.927	136.018	283.646	308.34	372.825	98.626	321.604
Cs4g12270	2.924	0.0001635	yes	up	0.541	0.57	0.586	2.117	1.231	1.993	0.566	1.78
Cs4g17900	0.314	0.002183	yes	down	5.269	3.456	6.123	1.955	1.893	1.159	4.949	1.669
Cs5g29175	104.113	0.04066	yes	up	0	0	0	0.736	0	1.505	0	0.747
Cs3g18080	2.045	0.01383	yes	up	2.444	2.049	2.759	4.717	7.178	3.844	2.417	5.246
Cs1g11840	5.341	0.0001656	yes	up	0.401	0.134	0.49	2.217	2.358	1.363	0.342	1.979
Cs8g08970	0.322	2.214e-07	yes	down	4.157	2.877	4.028	0.867	1.758	1.536	3.687	1.387
Cs4g13860	26.41	0.0005195	yes	up	0.06	0.125	0	2.328	0.807	1.973	0.062	1.703
Cs7g11500	2.478	0.0001168	yes	up	4.779	6.903	5.633	20.883	11.481	14.544	5.772	15.636
Cs4g15340	0.199	0.0001901	yes	down	15.548	9.923	17.86	1.854	2.017	5.38	14.444	3.084
Cs2g28380	2.218	0.002319	yes	up	2.955	12.515	3.211	13.052	6.258	8.085	6.227	9.132
Cs1g07950	0.461	0.0006718	yes	down	1338.43	879.029	1179.83	426.753	535.6	708.508	1132.43	556.954
orange1.1t00590	77.386	3.054e-09	yes	up	0	0.543	1.115	63.536	11.626	55.337	0.553	43.5
Cs6g16650	0.378	0.03038	yes	down	7.904	19.916	10.939	5.977	2.524	7.007	12.92	5.169
Cs7g05360	32.2	1.962e-06	yes	up	0.05	0.089	0.192	5.997	1.055	4.211	0.11	3.754
Cs5g02110	3.406	0.004542	yes	up	0.351	0.143	0.308	0.837	0.807	1.261	0.267	0.968
Cs2g05055	14.133	4.137e-05	yes	up	0.321	0.312	1.077	8.355	14.201	4.231	0.57	8.929
orange1.1t04706	2.235	0.02799	yes	up	4.187	2.245	3.364	9.625	9.195	4.363	3.265	7.728
Cs2g31200	3.16	3.931e-05	yes	up	4.668	9.887	5.768	29.349	22.227	20.768	6.774	24.115
Cs6g21280	2.497	0.01183	yes	up	0.501	0.944	0.442	2.076	1.407	1.434	0.629	1.639
orange1.1t00460	6.95	0.007556	yes	up	0.17	0.045	0.404	2.066	0.858	1.698	0.206	1.541
Cs6g10700	0.247	0.03261	yes	down	0.761	1.033	0.682	0.282	0.041	0.336	0.825	0.22
Cs2g10530	0.487	0.0006579	yes	down	142.465	85.785	135.278	60.664	71.802	70.369	121.176	67.612
Cs5g28240	0.11	0.008177	yes	down	0.661	2.004	0.442	0.03	0.228	0.112	1.036	0.123
orange1.1t01139	48.302	0.00819	yes	up	0.15	0.303	0	1.844	0.269	20.463	0.151	7.525
Cs2g12040	0.45	0.005372	yes	down	0.982	1.3	1.259	0.655	0.414	0.631	1.18	0.567
Cs2g08850	2.378	0.0004055	yes	up	91.814	74.793	91.819	484.898	486.656	209.245	86.142	393.6
Cs5g22140	2.615	0.006762	yes	up	24.704	72.469	37.028	148.319	94.081	126.936	44.734	123.112
Cs2g26800	2.133	0.004137	yes	up	11.38	15.302	11.016	18.484	35.063	31.63	12.566	28.392
Cs7g29580	3.869	0.01671	yes	up	3.136	1.185	1.461	8.537	12.339	3	1.927	7.959
Cs6g19640	2.61	0.002331	yes	up	7.714	16.71	8.036	31.526	34.805	23.036	10.82	29.789
Cs6g11740	0.244	0.04366	yes	down	1.523	1.238	1.942	0.191	0.321	0.732	1.568	0.415
Cs1g03870	4.63	0.009488	yes	up	155.819	11.579	100.999	476.24	667.909	279.248	89.466	474.466
orange1.1t03197	0.43	0.026	yes	down	5.74	8.052	6.277	2.842	1.727	4.628	6.69	3.066
Cs9g17380	3.653	0.01516	yes	up	1.312	1.39	4.672	10.825	12.06	5.939	2.458	9.608
Cs5g12200	3.583	0.002297	yes	up	1.232	0.49	2.134	5.221	5.596	4.292	1.285	5.036
Cs9g19190	0.371	3.531e-07	yes	down	1.923	2.289	2.586	0.695	0.962	1.037	2.266	0.898
Cs6g19340	3.167	8.372e-05	yes	up	37.697	18.375	34.25	131.265	75.681	99.232	30.107	102.059
Cs8g08430	2.349	0.01197	yes	up	0.22	0.267	0.231	0.695	0.569	0.59	0.239	0.618
Cs8g10170	0.271	1.506e-05	yes	down	169.674	65.191	125.434	37.1	38.342	29.657	120.1	35.033
Cs3g16330	2.83	0.03882	yes	up	1.032	2.547	1.307	7.398	2.172	5.116	1.629	4.895
Cs2g06440	8.282	4.78e-07	yes	up	3.566	7.108	5.104	84.329	19.228	37.122	5.259	46.893
orange1.1t01967	3.598	0.003505	yes	up	20.086	72.665	30.895	217.529	154.165	101.083	41.215	157.592
Cs6g17420	6.017	4.149e-05	yes	up	0.26	0.223	0.135	3.618	1.252	2.136	0.206	2.335
Cs7g06720	5.468	0.0004867	yes	up	9.036	42.603	19.264	214.324	109.834	85.777	23.634	136.645
Cs6g02760	0.476	0.02054	yes	down	45.261	28.405	43.324	16.962	18.483	28.548	38.997	21.331
orange1.1t05508	2.807	4.438e-07	yes	up	3.927	6.173	5.787	17.739	15.597	14.737	5.296	16.024
orange1.1t03755	3.658	1.865e-08	yes	up	2.464	2.521	2.105	11.157	7.323	8.38	2.363	8.953
orange1.1t00801	0.359	0.02311	yes	down	11.37	11.107	14.246	2.973	3.61	7.607	12.241	4.73
Cs1g09600	5.556	0.008325	yes	up	2.515	16.968	4.306	73.978	19.518	48.726	7.93	47.407
Cs2g27790	5.748	0.002358	yes	up	6.732	7.901	32.048	106.22	128.255	45.523	15.56	93.333
Cs7g06970	64.401	0.001162	yes	up	0	0.169	0	2.792	4.696	0.905	0.056	2.798
Cs2g31150	13.032	1.472e-33	yes	up	1.994	2.396	3.509	19.18	40.804	31.915	2.633	30.633
Cs2g13350	9.788	0.0286	yes	up	0.06	0.045	0	0.574	0.393	0.183	0.035	0.383
Cs7g15810	3.934	0.01302	yes	up	36.525	6.734	21.109	145.638	69.744	53.822	21.456	89.735
Cs4g10240	835.792	2.014e-07	yes	up	0	0	0	0.504	12.629	10.262	0	7.798
Cs3g14440	0.452	0.02707	yes	down	1679.79	1016.63	2105.02	445.701	970.892	912.424	1600.48	776.339
orange1.1t02757	3.653	0.02311	yes	up	18.122	79.336	22.984	115.744	258.01	93.73	40.147	155.828
Cs7g13290	9.836	4.149e-05	yes	up	2.254	0.543	2.557	13.435	33.946	9.133	1.785	18.838
Cs4g09460	3.114	4.345e-06	yes	up	28.481	24.486	31.174	132.122	63.683	79.37	28.047	91.725
Cs3g17520	6.525	4.865e-11	yes	up	3.616	3.901	2.567	24.612	31.391	13.842	3.361	23.282
Cs4g08270	0.464	0.04465	yes	down	12.362	20.273	14.928	4.283	11.771	7.902	15.854	7.985
Cs3g27330	4.426	4.952e-07	yes	up	11.801	9.353	13.861	83.865	35.705	44.241	11.672	54.604
Cs3g05870	2.283	0.01985	yes	up	1.362	1.247	1.586	3.981	4.282	1.912	1.398	3.392
Cs2g22540	0.178	0.03248	yes	down	7.393	8.782	5.2	0.454	3.289	0.417	7.125	1.387
Cs8g03450	4.199	0.01841	yes	up	2.795	5.353	6.585	31.637	98.746	7.76	4.911	46.048
Cs5g24880	0.196	0.0001033	yes	down	2.515	4.872	3.393	0.947	0.631	0.702	3.593	0.76
orange1.1t01261	5.776	0.002784	yes	up	1.843	10.288	1.74	34.671	26.82	23.555	4.624	28.349
orange1.1t03718	9.069	0.00318	yes	up	0.922	1.434	11.516	48.912	62.069	23.249	4.624	44.743
Cs2g07430	0.442	2.764e-09	yes	down	125.435	95.966	112.16	46.12	58.356	52.428	111.187	52.301
Cs9g03670	12.799	0.003363	yes	up	0.17	0.249	0.077	3.88	2.141	0.753	0.165	2.258
Cs6g21400	0.41	0.0001649	yes	down	24.634	28.993	40.604	10.069	14.987	15.998	31.41	13.685
Cs9g10940	3.931	0.0009326	yes	up	1.312	3.251	2.442	6.037	6.278	14.361	2.335	8.892
Cs4g07130	2.668	0.001503	yes	up	175.354	238.738	144.919	332.165	700.221	559.421	186.337	530.602
Cs7g12890	3.59	0.02818	yes	up	5.32	30.801	9.132	34.52	79.808	57.819	15.084	57.382
Cs2g19390	2.213	4.242e-06	yes	up	42.596	28.93	38.46	92.23	92.395	74.04	36.662	86.222
Cs3g10140	7.532	1.03e-11	yes	up	11.45	4.017	9.526	67.407	57.642	38.546	8.331	54.532
Cs2g01090	3.34	0.01781	yes	up	2.575	2.396	1.971	3.064	13.146	6.224	2.314	7.478
orange1.1t04716	2.481	2.046e-07	yes	up	2.204	2.761	3.374	7.761	6.485	7.76	2.78	7.335
Cs2g28620	0.043	0.01145	yes	down	0.341	0.214	1.202	0.091	0	0	0.586	0.03
Cs5g10160	215.269	0.000544	yes	up	0	0	0	1.673	0.041	2.024	0	1.246
Cs6g20030	11.64	0.0006305	yes	up	0.902	0.071	0.24	4.939	2.493	7.241	0.404	4.891
Cs4g18470	2.382	0.00734	yes	up	1.603	0.73	2.221	4.304	5.43	4.394	1.518	4.709
Cs5g15350	4.955	0.009405	yes	up	0.11	0.098	0.183	0.675	0.538	0.773	0.13	0.662
Cs8g19280	4.843	8.317e-05	yes	up	1.062	2.824	1.73	13.223	10.302	5.35	1.872	9.625
Cs8g07010	0.458	0.02676	yes	down	27.609	11.196	24.906	8.627	9.485	12.947	21.237	10.353
Cs6g17580	3.147	0.01922	yes	up	0.15	0.321	0.163	0.685	0.796	0.58	0.211	0.687
Cs5g03010	6746.86	1.162e-140	yes	up	0.06	0.267	0.192	1074.02	1358.41	1362.53	0.173	1264.99
orange1.1t04733	15.116	1.026e-05	yes	up	0.311	0.214	0.615	9.746	1.551	6.957	0.38	6.085
orange1.1t00249	3.324	0.03456	yes	up	1.222	1.354	0.404	5.049	2.213	3.244	0.993	3.502
Cs3g16380	2.491	0.0001997	yes	up	102.193	63.659	107.449	313.297	207.184	203.672	91.1	241.384
Cs8g18290	2.93	0.0001588	yes	up	6.161	7.945	8.132	34.298	16.208	18.673	7.413	23.06
Cs6g07030	3.901	0.02266	yes	up	0.11	0.062	0.154	0.564	0.352	0.458	0.109	0.458
Cs5g05650	2.079	0.03007	yes	up	55.75	46.237	73.786	91.172	205.281	72.291	58.591	122.915
Cs7g21560	2.124	1.211e-07	yes	up	2.825	3.607	2.961	10.321	6.723	6.133	3.131	7.726
Cs3g18050	4.955	9.531e-05	yes	up	129.321	52.276	159.127	933.391	362.714	528.839	113.575	608.315
Cs7g29080	12.017	0.01334	yes	up	0.16	0.151	0.346	1.078	6.93	0.264	0.219	2.757
Cs6g11300	0.027	7.164e-08	yes	down	6.782	5.487	4.941	0.141	0.238	0.132	5.737	0.17
Cs5g25090	5.897	2.068e-06	yes	up	14.807	9.183	22.532	159.546	72.961	61.541	15.507	98.016
orange1.1t01729	4.26	0.000118	yes	up	0.441	1.069	0.49	3.054	3.093	2.909	0.667	3.019
orange1.1t02555	0.135	4.387e-06	yes	down	3.757	2.494	3.355	0.514	0.155	0.732	3.202	0.467
orange1.1t04819	0.496	0.003426	yes	down	15.979	22.339	15.255	7.529	9.702	11.147	17.858	9.459
orange1.1t04352	0.295	0.0002276	yes	down	2.515	2.788	3.124	0.564	1.334	0.742	2.809	0.88
Cs5g03690	3.603	0.02558	yes	up	0.641	0.606	0.606	1.25	2.275	3.549	0.618	2.358
orange1.1t03212	12.737	9.261e-06	yes	up	0.451	0.214	0.577	8.819	2.493	5.838	0.414	5.717
Cs2g08520	8.271	1.053e-05	yes	up	3.196	0.552	2.019	18.948	14.346	33.664	1.922	22.319
orange1.1t02820	4.579	0.04964	yes	up	1.332	0.41	1.105	3.457	8.699	0.915	0.949	4.357
orange1.1t01984	0.326	0.0009435	yes	down	5.47	6.956	5.816	1.451	3.268	1.576	6.081	2.098
Cs2g17840	2.326	0.0001608	yes	up	17.732	30.48	26.8	73.141	50.02	60.971	25.004	61.377
Cs2g12480	0.312	0.0001456	yes	down	3.626	2.975	3.826	0.786	1.22	1.465	3.476	1.157
Cs4g06410	12.415	0.003339	yes	up	0.18	1.63	0.836	1.421	17.056	16.374	0.882	11.617
Cs5g03660	2.296	0.0007125	yes	up	0.661	0.695	0.759	1.764	1.355	2.065	0.705	1.728
Cs8g01870	181.145	3.705e-06	yes	up	0.05	0	0	2.691	1.179	5.187	0.017	3.019
Cs1g12890	0.326	0.01782	yes	down	0.992	1.113	0.827	0.292	0.248	0.478	0.977	0.339
orange1.1t02163	6.625	3.123e-07	yes	up	4.278	2.939	1.355	24.612	26.696	12.154	2.857	21.154
Cs2g05590	2.533	8.573e-12	yes	up	16.269	19.809	14.438	48.459	43.41	44.587	16.839	45.485
Cs3g17910	0.302	0.005008	yes	down	25.606	7.696	23.176	6.501	4.706	7.038	18.826	6.082
Cs9g10650	0.379	0.002567	yes	down	92.295	74.161	98.01	18.323	46.71	42.075	88.155	35.703
Cs4g17460	0.09	0.04218	yes	down	8.145	0.187	6.383	0.03	1.107	0.275	4.905	0.471
Cs5g29020	2.102	3.546e-05	yes	up	96.483	89.169	89.618	264.264	173.424	175.998	91.757	204.562
Cs2g03790	0.44	4.784e-05	yes	down	10.058	6.182	9.622	3.457	4.117	4.485	8.621	4.02
Cs5g20370	2.428	0.02021	yes	up	5.179	2.815	4.922	13.536	13.674	6.367	4.305	11.192
Cs1g23790	0.271	4.721e-06	yes	down	5.81	10.484	5.114	2.147	1.717	2.278	7.136	2.047
Cs9g09915	0.323	0.01245	yes	down	11.921	4.543	13.025	3.225	2.058	5.055	9.83	3.446
Cs3g10010	7.589	5.695e-11	yes	up	13.434	5.086	13.563	110.201	93.099	62.161	10.694	88.487
Cs4g08360	4.138	2.827e-10	yes	up	5.85	3.625	5.383	25.943	22.507	16.252	4.953	21.567
orange1.1t04866	0.495	0.009551	yes	down	8.094	12.532	8.565	5.725	6.247	3.692	9.73	5.221
Cs7g31500	0.331	0.001628	yes	down	14.646	7.482	21.955	5.553	5.265	4.739	14.694	5.186
Cs7g15750	5.004	0.001585	yes	up	0.311	0.214	0.192	1.179	0.848	1.749	0.239	1.259
Cs5g09690	3.004	1.318e-05	yes	up	22.33	17.413	31.491	90.739	73.24	57.615	23.745	73.865
Cs8g01880	12.269	9.719e-15	yes	up	25.866	16.006	38.941	554.421	241.244	316.187	26.938	370.617
Cs8g10950	3.143	0.04425	yes	up	3.596	2.245	6.652	12.518	23.655	5.868	4.164	14.014
Cs4g12990	49.936	5.478e-10	yes	up	0	0.107	0.058	4.838	1.665	2.197	0.055	2.9
orange1.1t04322	0.225	0.03081	yes	down	5.45	4.347	3.182	1.643	1.283	0.153	4.326	1.026
Cs1g24640	7.553	0.02121	yes	up	0	0.143	0.202	1.431	0.61	0.793	0.115	0.945
Cs7g27640	12.381	0.002696	yes	up	0	0.169	0.144	1.875	1.655	0.671	0.104	1.4
orange1.1t04937	0.189	2.283e-07	yes	down	11.28	14.287	13.313	3.941	2.751	1.454	12.96	2.715
Cs2g02880	9.044	2.503e-07	yes	up	3.887	1.915	4.681	39.176	49.099	13.516	3.494	33.93
Cs2g16200	50.738	0.007163	yes	up	0	0	0	0.433	0.507	1.017	0	0.652
Cs7g08070	13.242	0.003923	yes	up	0.06	0.178	0	1.179	0.848	1.332	0.079	1.12
Cs4g12320	0.37	0.001132	yes	down	11.39	7.117	11.035	2.983	3.031	6.082	9.847	4.032
Cs3g10030	9.815	1.175e-11	yes	up	3.436	0.766	2.288	23.766	15.68	16.242	2.163	18.563
Cs5g14130	75.27	0.0009677	yes	up	0	0	0	1.381	0.59	0.681	0	0.884
Cs5g02210	2.725	0.007059	yes	up	6.311	4.65	6.142	13.888	24.741	11.208	5.701	16.612
Cs6g07370	0.476	3.894e-07	yes	down	33.039	35.415	35.759	13.979	20.004	18.754	34.738	17.579
Cs7g23810	3.002	0.01433	yes	up	2.595	2.173	2.403	10.169	2.844	9.875	2.39	7.629
Cs1g04820	0.343	0.004552	yes	down	5.48	6.235	3.576	1.522	1.241	2.827	5.097	1.863
orange1.1t05171	29.589	1.122e-07	yes	up	0.401	0.534	1.23	31.395	2.431	29.748	0.722	21.191
Cs6g12870	59.838	0.01283	yes	up	0	0.036	0	1.169	0.031	1.119	0.012	0.773
Cs3g12370	4.003	0.01392	yes	up	1.893	4.676	1.951	10.321	20.717	4.221	2.84	11.753
Cs2g12180	5.06	6.727e-14	yes	up	3.687	4.926	3.422	28.251	19.497	16.761	4.012	21.503
Cs9g12620	23.802	0.007752	yes	up	0.04	0	0.038	0.464	1.2	0.376	0.026	0.68
Cs8g03000	2.288	8.309e-09	yes	up	6.271	5.549	6.114	14.785	16.353	12.357	5.978	14.498
orange1.1t03972	121.938	0.0002612	yes	up	0	0	0	3.588	0.703	2.644	0	2.312
Cs9g18110	0.439	0.01253	yes	down	28.611	16.808	22.263	6.017	12.081	13.11	22.561	10.403
Cs9g14150	4.925	0.0008454	yes	up	0.631	1.844	1.615	5.926	10.033	5.878	1.363	7.279
Cs9g15580	4.563	1.226e-33	yes	up	9.016	8.141	9.161	43.671	36.842	35.932	8.773	38.815
Cs4g19440	3.324	0.000544	yes	up	3.015	2.53	2.845	15.179	5.347	9.072	2.797	9.866
orange1.1t04784	5.202	0.0002129	yes	up	0.26	0.445	0.24	2.419	1.448	0.946	0.315	1.604
orange1.1t01275	21.171	0.005532	yes	up	0	0.9	0	9.938	2.844	7.129	0.3	6.637
Cs2g19020	2.01	4.97e-05	yes	up	28.741	33.714	31.789	75.429	53.826	55.093	31.415	61.449
Cs5g32010	3.771	1.048e-06	yes	up	1.332	1.701	1.192	6.803	3.806	6.316	1.408	5.642
Cs4g05200	4.429	0.002479	yes	up	6.542	3.705	6.171	13.042	50.547	13.537	5.473	25.709
Cs9g01220	0.413	1.115e-06	yes	down	7.443	8.008	6.883	2.691	3.351	3.794	7.445	3.279
Cs6g20170	23.934	6.057e-08	yes	up	0.391	0.864	0.509	32.121	7.488	5.197	0.588	14.935
Cs9g05900	9.836	0.008254	yes	up	0.07	0.053	1.605	5.17	8.171	2.39	0.576	5.244
Cs6g15210	3.42	3.698e-11	yes	up	5.921	7.722	7.267	30.901	24.834	19.68	6.97	25.138
Cs8g08990	0.376	1.333e-05	yes	down	24.935	34.524	35.73	11.722	10.095	16.344	31.73	12.72
Cs5g33980	4.368	0.004961	yes	up	1.032	3.839	3.739	12.649	6.723	20.595	2.87	13.322
Cs5g22880	2.691	2.586e-08	yes	up	8.766	1.862	5.095	16.962	12.97	13.761	5.241	14.564
Cs2g22630	52.783	0.02273	yes	up	0	0	0	0.202	2.007	0.783	0	0.997
orange1.1t03576	0.165	0.04983	yes	down	53.315	36.804	39.527	1.24	20.593	1.007	43.215	7.613
Cs7g32230	0.407	2.102e-07	yes	down	20.797	21.493	23.31	7.882	11.936	8.523	21.867	9.447
Cs5g04610	0.458	0.001814	yes	down	15.798	10.537	17.255	5.503	7.685	8.075	14.53	7.088
Cs6g13820	2.028	0.0009711	yes	up	187.836	236.85	168.009	424.516	533.438	319.899	197.565	425.951
Cs3g23450	6.732	0.0445	yes	up	0	0.071	0.048	0.282	0.186	0.427	0.04	0.298
orange1.1t05692	0.396	2.307e-09	yes	down	168.321	145.418	158.992	61.531	75.784	70.969	157.577	69.428
Cs1g18450	0.327	5.095e-06	yes	down	5.099	3.153	5.037	1.24	1.924	1.637	4.43	1.6
Cs2g26110	0.446	3.992e-05	yes	down	6.762	5.923	5.085	1.794	2.896	1.81	5.923	2.167
Cs4g06710	6.648	0.01212	yes	up	2.995	1.568	3.643	26.436	1.603	30.491	2.735	19.51
Cs5g03620	22.753	5.877e-09	yes	up	0.451	0.597	0.913	32.292	5.347	9.316	0.654	15.652
Cs4g05640	0.167	6.281e-07	yes	down	8.004	5.291	4.633	0.907	0.6	1.698	5.976	1.068
Cs5g29860	5.363	0.0009917	yes	up	3.025	13.022	3.326	22.586	48.902	38.525	6.458	36.671
Cs3g19660	2.13	0.007169	yes	up	2.825	3.661	2.499	7.196	8.678	4.617	2.995	6.83
Cs5g16920	28.013	0.001808	yes	up	0.661	0	0.433	4.062	27.792	1.485	0.365	11.113
Cs2g18880	154.879	1.902e-08	yes	up	0.05	0.027	0	4.999	0.786	5.238	0.026	3.674
Cs1g18310	0.289	0.006633	yes	down	1.463	2.984	1.278	0.403	0.858	0.488	1.908	0.583
Cs7g01300	3.347	0.03627	yes	up	20.196	5.656	23.762	59.565	93.244	23.402	16.538	58.737
Cs2g06900	4.928	1.508e-05	yes	up	11.13	7.865	13.659	65.623	80.366	25.182	10.885	57.057
Cs1g10875	0.453	7.071e-06	yes	down	6.722	8.337	7.623	4.777	3.424	3.326	7.561	3.842
Cs3g05800	3.853	2.265e-05	yes	up	53.105	21.306	40.402	115.754	203.874	153.42	38.271	157.683
orange1.1t03841	0.247	0.02344	yes	down	0.19	0.16	0.231	0.071	0.052	0.031	0.194	0.051
Cs7g29740	4.081	0.004434	yes	up	3.286	1.425	3.018	9.847	20.542	4.973	2.576	11.787
Cs5g06320	5.468	0.001194	yes	up	0.701	2.209	0.394	5.815	5.709	7.648	1.101	6.391
Cs1g25830	8.185	1.119e-53	yes	up	1.783	1.274	1.711	14.06	14.594	14.981	1.589	14.545
Cs3g23170	12.658	1.616e-06	yes	up	0.16	0.356	0.596	7.509	2.255	4.872	0.371	4.879
Cs3g01870	2.454	0.0009458	yes	up	1.062	0.784	0.894	2.54	1.955	2.441	0.913	2.312
Cs5g11610	4.986	1.596e-05	yes	up	0.491	1.087	0.856	4.717	5.503	2.685	0.811	4.302
Cs3g02020	2.738	0.005374	yes	up	7.674	10.172	4.239	20.127	29.809	14.757	7.362	21.564
Cs7g11890	4.463	3.294e-06	yes	up	1.683	0.757	0.894	5.735	5.803	4.241	1.111	5.26
Cs1g18965	0.274	0.01179	yes	down	2.975	2.503	2.749	0.403	0.507	1.485	2.742	0.798
Cs8g17770	4.494	6.638e-09	yes	up	8.054	4.756	6.412	19.744	36.749	35.322	6.407	30.605
Cs7g09960	14.795	0.003695	yes	up	0	0.045	0.154	1.431	0.476	1.241	0.066	1.049
orange1.1t00897	7.459	0.01871	yes	up	0.14	0.134	0.058	1.099	0.652	0.875	0.111	0.875
Cs3g16850	0.223	0.02717	yes	down	0.581	0.338	1.048	0.06	0.176	0.234	0.656	0.157
Cs5g14840	0.29	0.02622	yes	down	8.676	40.67	15.822	3.941	10.043	6.041	21.723	6.675
Cs7g02060	6.561	8.149e-20	yes	up	1.092	1.728	1.192	12.467	9.33	9.367	1.337	10.388
Cs2g14150	10.084	1.947e-06	yes	up	0.15	0.249	0.096	2.137	1.241	1.526	0.165	1.635
Cs5g10220	2.073	0.01334	yes	up	12.813	24.619	11.477	38.743	36.439	33.522	16.303	36.235
orange1.1t05017	0.382	0.0008608	yes	down	9.437	10.867	10.478	5.019	5.078	2.39	10.261	4.162
Cs9g06830	6.534	0.003261	yes	up	0.06	0.134	0.144	0.464	0.683	1.2	0.113	0.782
Cs5g08030	2.763	0.02907	yes	up	5.64	6.208	5.056	5.785	25.63	18.235	5.635	16.55
Cs5g04420	0.374	0.007451	yes	down	1.232	0.739	1.173	0.413	0.29	0.559	1.048	0.421
Cs2g05030	97.952	2.852e-07	yes	up	0	0.036	0.106	8.91	1.024	3.722	0.047	4.552
Cs6g09330	2.502	0.01926	yes	up	0.461	0.668	0.327	1.109	1.034	1.698	0.485	1.28
Cs3g02640	2.654	0.01536	yes	up	0.721	1.398	0.596	3.326	1.8	2.482	0.905	2.536
Cs6g05420	0.342	0.02927	yes	down	1.523	2.351	1.942	1.028	0.548	0.356	1.939	0.644
Cs4g06430	2.473	1.176e-07	yes	up	11.701	14.501	12.4	36.354	26.106	38.8	12.867	33.753
Cs4g18120	3.774	0.007419	yes	up	62.291	40.029	76.295	202.703	433.575	81.861	59.538	239.38
Cs2g11950	5.032	0.000101	yes	up	6.041	21.342	11.987	102.299	43.214	64.216	13.123	69.91
orange1.1t02845	2.811	0.0001135	yes	up	3.466	5.594	4.547	16.983	12.857	9.336	4.536	13.059
Cs7g08080	3.184	5.851e-07	yes	up	15.508	9.183	14.803	38.46	55.594	38.983	13.165	44.346
Cs5g18230	5.537	1.61e-12	yes	up	40.112	61.727	44.823	318.095	363.707	184.846	48.887	288.883
Cs7g24570	2.542	0.0002381	yes	up	0.501	0.534	0.634	1.804	1.22	1.505	0.556	1.51
Cs9g01750	9.158	0.005365	yes	up	0.13	0.321	0.461	0.826	6.464	1.627	0.304	2.972
Cs8g15290	135.205	0.0007585	yes	up	0	0	0	1.975	0.186	2.095	0	1.419
Cs7g26930	13.852	2.137e-09	yes	up	3.596	3.928	2.826	22.556	94.805	32.189	3.45	49.85
Cs1g07650	0.272	0.03103	yes	down	0.501	1.104	0.673	0.242	0.248	0.112	0.759	0.201
Cs5g08520	2.231	3.448e-05	yes	up	74.523	66.652	71.152	130.358	218.582	151.05	70.776	166.663
orange1.1t02946	4.329	0.0001984	yes	up	1.102	1.158	1.221	4.959	8.047	2.136	1.16	5.047
Cs5g34100	2.387	0.0001173	yes	up	8.696	4.721	7.498	15.934	18.669	18.449	6.972	17.684
Cs8g10860	5.088	2.462e-17	yes	up	10.469	7.277	12.15	50.132	46.534	64.368	9.965	53.678
Cs9g09700	2.896	0.005376	yes	up	1.062	2.708	1.836	7.62	3.403	6.133	1.869	5.719
Cs5g19310	2.789	3.325e-16	yes	up	9.828	12.114	9.18	30.327	32.343	29.952	10.374	30.874
Cs1g06410	77.279	2.651e-32	yes	up	0.341	0.401	0.288	16.378	24.503	43.651	0.343	28.177
Cs7g16820	2.166	0.01701	yes	up	68.993	59.304	72.729	136.94	227.674	86.896	67.009	150.503
Cs9g14450	13.05	0.03138	yes	up	0.11	0	0.067	1.774	0.186	0.468	0.059	0.809
Cs1g25500	2.556	0.0002244	yes	up	13.464	11.401	13.525	40.214	42.438	21.337	12.797	34.663
Cs1g17800	0.419	0.001534	yes	down	4.077	4.204	7.825	0.988	3.248	1.953	5.369	2.063
Cs4g13310	0.429	0.005641	yes	down	12.192	16.754	15.745	3.87	8.792	7.689	14.897	6.784
Cs3g18640	0.244	0.006628	yes	down	1.162	0.882	1.336	0.161	0.186	0.509	1.127	0.285
orange1.1t03412	0.146	0.005272	yes	down	2.454	0.517	2.47	0.292	0.434	0.122	1.814	0.283
Cs5g11340	7.738	4.273e-08	yes	up	0.401	0.561	0.471	5.402	1.686	4.505	0.478	3.864
Cs4g03130	10.454	4.747e-11	yes	up	31.637	21.466	52.677	582.208	381.652	211.971	35.26	391.944
Cs3g18030	2.562	0.002183	yes	up	17.812	33.838	25.214	42.925	85.61	80.59	25.621	69.708
Cs9g08070	2.405	0.0002027	yes	up	5.079	8.969	7.555	20.47	19.704	14.137	7.201	18.104
Cs6g15450	0.117	1.879e-06	yes	down	1.994	2.218	1.298	0.081	0.279	0.325	1.837	0.228
Cs4g03210	22.769	9.178e-07	yes	up	1.583	0.552	4.758	108.941	24.172	34.783	2.298	55.965
orange1.1t01380	0.383	0.0456	yes	down	13.174	6.28	10.151	6.198	3.744	2.36	9.868	4.101
Cs2g20130	7.067	0.006594	yes	up	8.796	2.307	13.15	46.292	23.438	120.061	8.084	63.264
Cs2g17070	4.952	0.01173	yes	up	6.161	1.71	4.96	24.763	5.244	37.854	4.277	22.62
orange1.1t01342	2.702	0.001441	yes	up	9.677	6.796	11.477	27.384	25.351	27.796	9.317	26.844
orange1.1t00312	3.222	0.007419	yes	up	8.886	17.244	4.71	39.912	42.417	24.907	10.28	35.745
Cs1g24710	3.437	0.001469	yes	up	1.102	0.552	1.317	4.173	4.272	2.502	0.99	3.649
Cs2g25080	6.307	0.007786	yes	up	0.371	0.053	0.221	1.411	2.265	0.6	0.215	1.425
Cs5g26470	4.777	0.0008887	yes	up	0.601	1.514	0.798	6.44	2.544	5.848	0.971	4.944
Cs1g26530	3.017	0.007098	yes	up	3.937	8.996	7.084	19.412	11.171	33.491	6.672	21.358
Cs1g26650	6.993	0.0003519	yes	up	7.483	27.96	9.718	46.443	200.285	80.661	15.054	109.13
Cs4g03860	2.195	0.001626	yes	up	10.92	18.456	13.784	33.905	41.321	25.334	14.387	33.52
Cs7g17880	2.922	0.003709	yes	up	6.672	11.882	6.585	32.756	13.963	32.342	8.38	26.354
Cs5g24320	0.322	0.01457	yes	down	8.024	4.552	6.248	0.887	2.596	3.021	6.275	2.168
Cs4g10230	2.178	0.02385	yes	up	4.348	7.687	4.095	11.651	16.973	8.665	5.377	12.43
Cs7g01530	5.708	2.957e-05	yes	up	1.563	1.122	1.894	19.976	4.303	12.642	1.526	12.307
orange1.1t03739	2.126	0.0294	yes	up	1.613	2.895	2.067	6.612	3.837	4.485	2.192	4.978
Cs5g07350	2.011	0.02068	yes	up	6.822	9.682	7.748	20.651	10.695	20.432	8.084	17.259
Cs5g17900	2.955	0.003269	yes	up	9.096	13.2	9.411	24.058	55.326	20.442	10.569	33.275
Cs2g27860	5.252	0.01537	yes	up	5.159	0.499	4.095	22.959	13.188	4.251	3.251	13.466
Cs3g13840	0.433	1.596e-05	yes	down	13.264	9.281	12.15	4.928	5.368	5.665	11.565	5.32
Cs3g13730	2.102	0.0008263	yes	up	27.329	30.863	31.279	90.084	53.536	53.567	29.824	65.729
Cs2g13170	37.531	0.01535	yes	up	0	0	0.394	2.137	14.118	1.088	0.131	5.781
Cs7g11300	0.39	0.03575	yes	down	9.357	23.346	23.637	10.401	3.92	8.899	18.78	7.74
orange1.1t04802	0.062	2.581e-05	yes	down	3.326	3.821	2.874	0.06	0.517	0.051	3.34	0.209
orange1.1t02400	12.475	0.04959	yes	up	0	0.178	0.048	1.683	0.155	1.18	0.075	1.006
Cs4g17220	0.08	0.005824	yes	down	35.443	2.654	5.085	0.837	2.462	0.458	14.394	1.252
orange1.1t02367	4.497	2.883e-14	yes	up	3.306	3.759	3.518	21.911	13.156	15.367	3.528	16.811
orange1.1t01425	9.573	0.0002262	yes	up	0.471	0.454	0.269	4.042	3.113	4.912	0.398	4.022
Cs5g31250	17.63	4.056e-08	yes	up	0.12	0.143	0.202	4.475	1.272	2.899	0.155	2.882
Cs9g01770	3.608	0.009704	yes	up	0.521	0.57	0.99	1.149	4.22	2.614	0.694	2.661
Cs6g13310	6.644	0.0002615	yes	up	5.49	1.452	7.027	37.301	47.641	18.449	4.656	34.464
Cs2g10200	62.035	0.001353	yes	up	0	0	0.029	1.048	1.076	0.244	0.01	0.789
Cs7g07990	2.266	0.0004762	yes	up	86.585	49.827	72.585	171.157	198.868	133.517	69.666	167.847
Cs1g14270	0.076	0.0007991	yes	down	21.619	6.573	19.389	0.897	0.134	2.237	15.86	1.089
Cs1g11850	2.473	2.314e-07	yes	up	2.124	1.933	1.836	4.656	5.906	4.699	1.964	5.087
Cs7g02050	2.912	0.01473	yes	up	11.4	3.483	12.246	34.6	26.592	23.88	9.043	28.357
Cs3g04570	0.457	2.302e-05	yes	down	5.139	4.694	5.787	2.409	2.741	3.102	5.207	2.751
Cs3g09875	9.311	0.008069	yes	up	22.901	2.004	18.36	78.735	51.354	308.193	14.422	146.094
Cs2g06950	3.158	1.09e-05	yes	up	1.663	3.064	1.932	6.944	8.843	6.601	2.22	7.463
Cs2g20270	0.384	0.0004246	yes	down	10.078	4.988	9.007	2.389	3.33	3.844	8.024	3.188
Cs3g18580	2.155	0.01644	yes	up	30.234	31.006	28.424	101.654	39.407	64.612	29.888	68.558
Cs4g09450	0.133	0.0001531	yes	down	1.713	1.158	1.278	0.292	0.062	0.244	1.383	0.199
Cs2g18300	0.2	0.02654	yes	down	4.228	10.724	2.701	1.23	2.327	0.193	5.884	1.25
orange1.1t03701	5.341	1.942e-06	yes	up	1.002	1.425	0.5	5.604	6.702	4.099	0.976	5.468
Cs9g07480	5.209	0.00212	yes	up	0.331	1.042	0.279	4.072	1.976	3.071	0.551	3.04
Cs6g13410	7.008	3.01e-11	yes	up	5.74	10.573	10.247	97.653	43.679	57.076	8.853	66.136
Cs6g16660	0.336	0.03079	yes	down	51.863	17.235	44.871	10.814	6.733	23.656	37.99	13.734
orange1.1t00190	2.141	0.04058	yes	up	1.974	3.037	1.999	5.755	5.441	5.217	2.337	5.471
Cs3g09900	3.816	0.0004841	yes	up	1.823	6.11	3.653	15.239	11.967	19.72	3.862	15.642
orange1.1t02077	3.939	7.242e-09	yes	up	7.163	4.177	5.46	23.887	19.311	27.755	5.6	23.651
Cs7g07320	2.359	5.066e-08	yes	up	84.03	65.797	82.005	231.66	197.513	168.411	77.277	199.195
orange1.1t01526	5.637	0.00139	yes	up	0.771	1.265	1.298	10.915	6.444	2.929	1.111	6.763
Cs5g29090	2.097	0.0002772	yes	up	51.552	54.369	54.724	86.496	138.029	148.691	53.548	124.405
orange1.1t05919	2.331	0.006535	yes	up	2.444	2.164	1.99	6.098	4.261	6.072	2.199	5.477
orange1.1t05139	2.155	0.03758	yes	up	1.793	3.483	1.634	6.098	5.74	3.997	2.303	5.278
Cs3g18060	9.527	3.075e-12	yes	up	41.614	33.776	62.78	721.133	282.813	426.311	46.057	476.752
Cs6g07330	6.404	0.000303	yes	up	0.751	0.134	0.769	4.525	2.782	3.773	0.551	3.693
Cs2g04420	0.389	0.0002461	yes	down	3.406	6.075	4.028	1.673	1.655	1.515	4.503	1.614
Cs2g29120	3.583	5.06e-09	yes	up	46.603	90.31	65.942	295.659	219.585	253.252	67.618	256.165
Cs1g04570	7.621	1.699e-08	yes	up	8.094	15.979	13.294	166.118	53.153	85.218	12.456	101.496
Cs9g09640	6.95	3.246e-07	yes	up	3.847	2.405	6.719	20.631	46.999	15.062	4.324	27.564
Cs2g22100	53.78	0.006721	yes	up	0	0	0	0.131	0.248	0.407	0	0.262
orange1.1t04859	0.427	0.0171	yes	down	24.424	28.547	25.896	10.26	18.99	6.804	26.289	12.018
Cs6g12050	3.385	2.97e-05	yes	up	23.011	16.603	20.446	62.982	101.404	45.126	20.02	69.837
Cs5g20470	0.394	0.002675	yes	down	15.438	7.91	9.334	4.304	8.481	4.414	10.894	5.733
Cs5g19230	3.204	3.163e-05	yes	up	23.722	40.073	20.648	56.249	28.578	33.918	28.148	39.582
Cs7g16380	2.291	0.0003145	yes	up	10.028	9.682	13.246	29.883	18.845	31.304	10.985	26.677
orange1.1t05505	0.024	0.02863	yes	down	1.062	0.294	0.423	0	0	0	0.593	0
Cs5g29200	8.322	0.02336	yes	up	0.06	0.276	0.048	1.421	0.134	1.861	0.128	1.139
Cs9g10630	14.45	8.939e-08	yes	up	7.934	3.545	16.572	181.478	62.152	193.593	9.35	145.741
Cs2g28800	3.256	0.04785	yes	up	11.681	3.456	7.113	13.243	31.195	6.479	7.417	16.972
Cs2g07040	40.476	0.004785	yes	up	0	0.053	0.048	0.796	2.844	0.234	0.034	1.291
Cs1g11120	10.346	7.626e-06	yes	up	0.361	0.258	1.077	8.244	4.22	6.672	0.565	6.379
Cs6g22150	2.211	0.01303	yes	up	6.732	6.761	12.112	17.315	15.597	27.368	8.535	20.093
orange1.1t01926	5.579	1.761e-15	yes	up	1.002	1.3	1.029	6.088	8.492	5.004	1.11	6.528
orange1.1t00339	0.266	0.01084	yes	down	1.643	1.853	2.422	0.353	0.3	1.037	1.973	0.563
Cs7g20060	9.54	2.861e-08	yes	up	0.25	0.267	0.096	2.711	1.148	2.329	0.204	2.063
Cs5g07550	0.184	0.02311	yes	down	61.38	3.064	24.973	3.477	6.258	7.597	29.806	5.777
Cs4g19870	0.487	0.02252	yes	down	4.177	5.665	3.72	2.419	3	1.505	4.521	2.308
Cs4g19420	2.278	0.00238	yes	up	8.475	8.471	9.103	31.436	16.249	16.008	8.683	21.231
orange1.1t00587	7.69	4.346e-08	yes	up	2.354	3.055	3.239	32.191	9.319	22.863	2.883	21.458
Cs3g16600	2.67	0.01246	yes	up	3.196	4.088	4.816	12.044	5.451	16.873	4.033	11.456
Cs9g14140	2.77	0.00537	yes	up	6.251	11.927	11.247	30.145	43.172	18.764	9.808	30.694
orange1.1t05273	9.494	1.19e-08	yes	up	6.902	1.764	7.546	66.913	28.94	34.661	5.404	43.505
Cs2g11270	3.099	0.001097	yes	up	0.872	2.628	1.278	11.318	6.733	7.16	1.593	8.404
orange1.1t02681	11.535	1.211e-09	yes	up	0.19	0.16	0.24	3.729	1.51	2.054	0.197	2.431
orange1.1t03155	2.293	0.003269	yes	up	59.737	27.398	36.307	120.441	90.12	97.829	41.147	102.797
Cs9g01850	41.47	0.0002047	yes	up	0	0	0.067	1.078	1.448	0.905	0.022	1.144
Cs2g24670	2.37	0.0001048	yes	up	110.157	104.757	86.157	264.335	316.552	170.913	100.357	250.6
Cs6g05560	3.326	0.04634	yes	up	0.07	0.125	0.087	0.323	0.362	0.224	0.094	0.303
Cs2g29780	326.514	1.524e-05	yes	up	0	0	0	0.262	2.182	4.363	0	2.269
Cs6g07510	4.205	0.0008371	yes	up	4.538	9.967	10.324	50.071	44.631	14.615	8.276	36.439
Cs7g04390	2.372	0.001954	yes	up	2.915	5.852	4.22	8.204	12.35	12.123	4.329	10.892
Cs2g14920	4.633	0.00133	yes	up	0.19	0.41	0.231	1.683	1.531	0.864	0.277	1.359
Cs5g01450	2.078	0.01503	yes	up	1.252	1.585	1.653	3.376	2.389	3.977	1.497	3.247
orange1.1t05780	0.41	0.02557	yes	down	279.45	129.831	220.407	101.916	160.133	65.65	209.896	109.233
Cs4g01950	5.152	0.02745	yes	up	1.202	1.621	0.846	12.266	1.355	6.58	1.223	6.734
orange1.1t00549	0.444	0.009785	yes	down	8.074	3.99	7.411	2.721	2.565	3.905	6.492	3.064
Cs1g24740	2.043	0.0003221	yes	up	311.888	480.327	338.382	976.75	688.461	796.991	376.866	820.734
Cs5g25060	6.69	1.944e-07	yes	up	2.284	1.256	1.009	6.319	14.842	12.54	1.516	11.234
Cs3g03110	2.071	0.003429	yes	up	19.024	32.939	29.703	76.931	50.371	52.988	27.222	60.097
Cs7g13310	4.563	0.0002054	yes	up	11.691	8.275	16.928	77.919	29.178	94.859	12.298	67.319
Cs8g16920	2.108	0.02861	yes	up	5.891	7.099	4.999	18.978	7.716	13.679	5.996	13.458
Cs2g02790	2.136	0.01941	yes	up	92.225	111.954	93.261	206.715	327.185	124.089	99.147	219.33
Cs1g17980	4.205	0.01637	yes	up	9.227	2.209	6.7	41.212	31.722	9.357	6.045	27.43
Cs7g29030	3.536	0.003828	yes	up	21.378	10.092	30.914	117.911	43.483	74.366	20.795	78.587
Cs5g19240	6.034	1.422e-09	yes	up	8.455	3.955	5.345	50.373	39.438	25.65	5.918	38.487
Cs7g21940	2.161	0.02358	yes	up	4.869	5.05	4.999	13.032	14.801	6.214	4.973	11.349
Cs5g31280	2.713	0.006401	yes	up	2.314	3.688	2.374	10.825	4.561	7.394	2.792	7.593
Cs3g10440	4.237	0.01512	yes	up	0.441	2.022	0.75	2.258	6.733	5.807	1.071	4.933
orange1.1t01728	14.045	0.0003644	yes	up	0.1	0.098	0.221	0.655	2.606	3.041	0.14	2.101
Cs8g20280	0.488	0.001041	yes	down	12.322	8.934	12.554	6.743	4.334	6.428	11.27	5.835
Cs6g20890	0.336	0.0001023	yes	down	6.562	4.471	5.335	1.441	1.779	2.624	5.456	1.948
orange1.1t02550	3.541	1.528e-07	yes	up	35.664	54.155	40.142	158.246	220.557	112.698	43.32	163.834
Cs7g16200	0.455	0.04635	yes	down	12.192	10.813	12.093	5.18	5.141	7.262	11.699	5.861
Cs4g18580	2.286	4.87e-05	yes	up	30.785	47.92	41.805	111.168	77.863	80.142	40.17	89.724
Cs8g06440	0.463	0.002675	yes	down	10.108	6.324	8.94	3.699	3.537	5.278	8.457	4.171
Cs2g04200	0.203	0.02029	yes	down	0.511	0.303	0.183	0.071	0.041	0.102	0.332	0.071
Cs9g15480	3.158	6.175e-07	yes	up	25.806	33.384	33.058	140.487	74.678	96.73	30.749	103.965
orange1.1t01783	0.363	0.008468	yes	down	0.982	1.532	1.154	0.685	0.238	0.641	1.223	0.521
Cs9g02140	0.203	0.009961	yes	down	0.441	0.472	0.317	0.05	0.031	0.153	0.41	0.078
Cs9g09750	12.151	5.247e-35	yes	up	2.214	1.764	1.653	29.279	19.373	24.063	1.877	24.238
Cs3g20150	0.477	0.0486	yes	down	82.267	27.612	69.547	25.993	32.209	32.199	59.809	30.134
Cs2g28150	6.109	3.846e-06	yes	up	0.731	0.695	1.019	8.093	2.42	4.882	0.815	5.132
Cs7g08000	5.152	0.0007637	yes	up	0.711	4.275	2.076	15.441	11.44	11.655	2.354	12.845
Cs3g16060	8.462	0.0001762	yes	up	0.1	0.143	0.087	1.149	0.517	1.363	0.11	1.01
Cs8g11500	2.759	0.0475	yes	up	2.444	2.708	2.557	9.403	10.716	2.512	2.57	7.544
Cs7g17550	2.646	0.0009435	yes	up	5.089	4.418	7.315	13.989	12.267	20.107	5.607	15.454
Cs3g26520	0.215	0.04531	yes	down	3.166	1.434	3.336	0.756	0.062	0.997	2.645	0.605
Cs8g12000	6.892	0.000496	yes	up	10.459	6.155	10.237	45.354	134.078	16.862	8.95	65.431
Cs5g03070	2.706	0.0003128	yes	up	24.885	12.034	15.89	50.565	58.17	38.719	17.603	49.151
Cs7g07980	4.608	0.0001283	yes	up	1.413	1.799	2.547	5.493	13.312	9.713	1.92	9.506
Cs4g03060	30.19	2.986e-20	yes	up	3.065	2.637	5.345	202.935	87.141	65.965	3.682	118.68
orange1.1t02879	4.884	0.01501	yes	up	3.226	0.534	1.846	6.541	11.771	11.991	1.869	10.101
Cs9g11940	12.897	2.073e-16	yes	up	15.588	7.981	17.678	322.318	257.183	138.551	13.749	239.351
Cs8g06630	7.438	0.003843	yes	up	1.172	14.697	2.288	55.937	44.745	42.238	6.052	47.64
Cs2g21150	17.704	1.815e-06	yes	up	0.711	1.746	0.904	3.528	31.133	29.372	1.12	21.344
Cs1g22310	3.989	0.03361	yes	up	0.22	0.08	0.231	0.605	0.858	0.814	0.177	0.759
orange1.1t02842	3.588	0.0001608	yes	up	0.491	0.463	0.644	2.701	1.976	1.424	0.533	2.034
Cs1g24440	18.739	9.31e-05	yes	up	0.801	0.089	1.067	2.631	24.275	9.886	0.652	12.264
Cs2g12470	6.507	0.02518	yes	up	0	0.071	0.106	0.494	0.321	0.397	0.059	0.404
Cs7g20700	178.156	2.8e-09	yes	up	0.1	0	0.038	16.277	7.013	2.614	0.046	8.635
Cs1g15820	2.089	0.04383	yes	up	7.483	7.509	7.786	25.509	8.616	16.425	7.593	16.85
Cs8g20510	0.464	0.00681	yes	down	8.155	5.353	6.921	3.386	2.731	4.027	6.81	3.381
Cs3g01130	2.447	0.0497	yes	up	3.506	3.875	3.364	11.53	3.527	12.906	3.582	9.321
orange1.1t00617	13.948	0.001921	yes	up	0.411	0.062	0.288	4.878	0.683	5.797	0.254	3.786
Cs7g18430	0.328	0.01307	yes	down	2.755	7.981	3.095	1.794	1.479	1.566	4.61	1.613
orange1.1t01323	0.417	0.004418	yes	down	6.542	5.059	6.364	2.489	3.837	2.207	5.988	2.844
Cs6g12550	24.71	0.001355	yes	up	0	0.027	0.048	0.837	0.248	0.854	0.025	0.646
Cs1g12520	0.49	0.002011	yes	down	8.405	8.533	9.987	4.173	3.651	6.072	8.975	4.632
Cs5g25960	2.407	0.002441	yes	up	22.46	20.415	19.456	63.466	28.495	55.195	20.777	49.052
Cs5g09620	0.044	2.036e-06	yes	down	5.991	3.857	3.941	0.564	0.124	0	4.596	0.229
Cs4g17960	0.211	0.0001088	yes	down	32.128	11.089	34.202	6.108	3.413	7.831	25.806	5.784
Cs8g03430	30.337	6.217e-06	yes	up	0.05	0.151	0.375	3.296	12.495	2.004	0.192	5.932
Cs1g23610	7.956	2.646e-08	yes	up	0.25	0.338	0.231	2.5	1.52	2.97	0.273	2.33
Cs6g02710	3.211	0.0001153	yes	up	3.136	2.539	3.336	7.146	14.263	7.079	3.004	9.496
orange1.1t04980	2.569	0.03195	yes	up	1.893	1.122	0.385	5.13	4.086	3.051	1.133	4.089
Cs7g30510	23.884	0.0003012	yes	up	0.26	0	0.067	3.195	0.786	4.18	0.109	2.72
Cs7g08820	0.358	0.04896	yes	down	1.202	3.411	1.663	1.703	0.745	1.241	2.092	1.23
Cs8g06660	31.801	1.186e-08	yes	up	0.23	2.164	0.423	29.994	16.125	46.601	0.939	30.907
Cs3g15650	4.763	1.708e-08	yes	up	0.701	0.659	0.461	2.973	3.661	2.502	0.607	3.045
Cs1g12930	2.13	0.03048	yes	up	16.109	25.074	17.408	57.036	27.296	37.986	19.53	40.773
Cs1g21610	4.153	0.03275	yes	up	0.361	1.292	0.519	5.18	1.138	3.255	0.724	3.191
Cs5g07160	2.275	0.02995	yes	up	88.408	51.706	42.382	97.653	221.923	124.434	60.832	148.003
Cs9g03050	0.479	0.04715	yes	down	14.506	10.68	12.102	4.747	4.148	10.13	12.429	6.342
Cs6g18070	2.417	0.000594	yes	up	3.767	3.563	4.989	8.386	13.57	9.804	4.106	10.587
Cs3g08400	0.428	0.008302	yes	down	91.063	37.615	81.832	23.695	27.358	41.282	70.17	30.778
Cs1g22210	71.111	0.01693	yes	up	0	0	0	0.03	0.528	0.742	0	0.433
Cs5g07250	0.482	0.0001855	yes	down	34.953	25.296	27.944	13.102	18.587	13.567	29.398	15.085
Cs9g18590	2.826	9.85e-05	yes	up	2.164	2.583	2.73	5.07	9.743	7.648	2.492	7.487
Cs2g03110	10.6	2.27e-06	yes	up	12.222	34.916	21.859	358.803	67.789	349.413	22.999	258.668
Cs9g15240	0.037	0.02234	yes	down	0.391	0.935	0.336	0	0	0.041	0.554	0.014
Cs1g06910	2.659	0.009343	yes	up	9.878	19.605	10.458	47.259	44.91	20.341	13.314	37.503
Cs7g05150	6.242	4.21e-10	yes	up	7.353	11.633	10.814	102.027	44.631	51.808	9.933	66.155
Cs9g14840	0.181	0.03968	yes	down	1.463	0.151	0.567	0.191	0.145	0.081	0.727	0.139
Cs8g05520	3.138	0.0001052	yes	up	5.249	7.446	5.354	27.031	21.969	11.971	6.016	20.324
orange1.1t03773	3.55	0.001132	yes	up	0.902	1.773	0.807	5.604	4.944	2.532	1.161	4.36
Cs5g04340	3.521	0.01388	yes	up	7.193	31.202	10.045	60.251	68.348	51.523	16.147	60.041
Cs5g33680	6.612	8.477e-08	yes	up	1.553	3.278	2.499	24.37	8.926	17.961	2.443	17.086
Cs2g10240	51.162	7.665e-05	yes	up	0	0.08	0	2.762	0.879	0.834	0.027	1.492
Cs3g03130	4.573	0.01484	yes	up	4.448	1.149	5.297	19.664	27.699	5.523	3.631	17.629
Cs3g22210	2.127	0.01986	yes	up	3.957	8.132	4.999	16.791	9.402	11.828	5.696	12.674
Cs9g12300	0.008	0.0003244	yes	down	3.206	0.641	2.499	0	0	0	2.115	0
Cs9g04180	4.017	0.02971	yes	up	1.252	1.345	0.952	7.428	1.241	6.265	1.183	4.978
Cs3g11140	2.098	0.03575	yes	up	3.506	5.888	2.163	17.819	11.895	8.96	3.852	12.891
Cs9g08030	0.347	0.04414	yes	down	223.38	59.794	195.875	43.722	36.046	98.063	159.683	59.277
Cs3g06060	2.045	0.03685	yes	up	1.002	1.755	0.904	3.578	1.614	2.543	1.22	2.578
Cs7g03240	5.708	2.872e-05	yes	up	2.024	7.598	3.393	35.255	19.29	16.578	4.338	23.708
Cs7g10500	2.485	0.03418	yes	up	0.321	0.695	0.452	1.592	0.838	1.444	0.489	1.291
Cs9g13580	5.598	0.001356	yes	up	1.302	0.347	0.971	5.18	7.964	2.583	0.873	5.242
Cs2g15710	2.554	0.002149	yes	up	5.099	11.731	6.796	19.936	26.23	18.846	7.875	21.671
Cs5g02870	0.264	5.853e-05	yes	down	21.188	9.228	16.005	3.185	5.803	4.027	15.474	4.338
Cs8g09070	43.804	3.99e-17	yes	up	0.441	0.356	0.894	43.097	9.743	30.186	0.564	27.675
Cs1g14850	3.202	0.003671	yes	up	4.598	1.568	4.508	16.368	10.488	9.377	3.558	12.078
Cs5g06920	0.257	0.01226	yes	down	46.563	109.291	87.974	7.045	17.801	40.793	81.276	21.88
Cs3g18760	2.94	7.512e-05	yes	up	4.869	4.462	3.557	12.024	18.69	9.56	4.296	13.425
Cs7g19640	35.408	6.982e-05	yes	up	0.05	0.053	0.048	0.816	2.855	1.668	0.05	1.78
Cs5g16850	55.254	1.373e-20	yes	up	2.765	1.479	3.374	66.449	284.675	98.673	2.539	149.932
Cs3g23690	7.062	0.003165	yes	up	0.1	0.24	0.231	2.187	0.879	0.62	0.19	1.229
Cs3g16790	60.338	0.04441	yes	up	0	0.08	0	0.998	4.489	0	0.027	1.829
Cs7g04660	9.553	0.0003017	yes	up	0.05	0.116	0.125	1.683	0.579	0.773	0.097	1.012
Cs3g07440	88.279	1.01e-10	yes	up	0	0.33	0.279	4.808	32.581	18.469	0.203	18.619
orange1.1t00001	0.456	0.01384	yes	down	212.801	118.429	198.586	92.442	53.94	113.176	176.605	86.519
Cs9g12220	6.207	1.85e-07	yes	up	30.775	23.55	39.604	234.613	119.815	151.396	31.31	168.608
Cs4g08110	15.064	0.03851	yes	up	0	0.045	0	0.101	0.238	0.417	0.015	0.252
Cs3g10050	2.755	0.001503	yes	up	7.604	7.482	7.863	21.427	13.239	17.076	7.65	17.247
Cs9g01080	2.029	2.583e-11	yes	up	14.606	15.605	16.697	33.159	33.905	35.189	15.636	34.084
Cs7g30670	2.807	7.202e-05	yes	up	1.733	2.752	1.971	8.325	5.668	5.065	2.152	6.353
orange1.1t04406	2.439	1.598e-05	yes	up	9.016	8.141	9.709	30.952	19.083	19.517	8.955	23.184
orange1.1t05392	6.936	0.002789	yes	up	0.441	0.49	0.26	3.86	1.427	3.336	0.397	2.874
Cs9g05890	5.525	0.04893	yes	up	1.643	0.864	0.087	4.717	8.016	2.695	0.865	5.143
Cs5g09290	0.383	0.02971	yes	down	43.388	14.349	36.566	8.768	17.728	12.306	31.434	12.934
Cs8g16090	8.421	2.361e-21	yes	up	0.771	0.757	0.654	7.035	5.306	6.702	0.727	6.348
Cs6g18050	0.084	8.063e-07	yes	down	13.344	5.291	7.623	0.625	1.417	0.305	8.753	0.782
Cs8g05990	0.341	6.964e-14	yes	down	15.478	18.883	19.033	5.18	6.92	6.906	17.798	6.335
Cs2g23750	0.099	2.234e-06	yes	down	11.33	32.752	14.006	0.968	3.682	1.546	19.363	2.065
Cs6g03500	3.463	0.01634	yes	up	0.591	1.701	0.836	6.581	1.996	2.929	1.043	3.835
Cs1g10900	4.576	2.454e-21	yes	up	4.097	4.249	2.807	21.266	17.428	16.151	3.718	18.282
Cs5g09780	2.123	4.901e-07	yes	up	9.717	12.515	11.151	28.392	23.779	22.009	11.128	24.727
Cs1g16040	554.868	7.221e-11	yes	up	0	0	0	1.986	2.679	1.526	0	2.064
Cs2g07390	2.258	3.073e-06	yes	up	25.726	33.331	28.232	85.407	69.185	56.303	29.096	70.298
Cs8g02370	12.034	0.02259	yes	up	0.04	0.036	0.144	1.048	0.114	1.648	0.073	0.937
Cs6g21140	2.075	0.02187	yes	up	5.931	3.394	3.297	11.54	9.598	6.631	4.207	9.256
Cs3g20070	3.034	0.03129	yes	up	3.897	12.105	3.528	12.699	19.735	30.42	6.51	20.951
Cs7g02660	2.041	0.0001097	yes	up	19.976	15.249	21.186	33.814	36.025	54.32	18.804	41.386
Cs1g08110	385.076	6.224e-07	yes	up	0	0	0	3.215	0.476	3	0	2.23
Cs2g11220	34.273	0.03958	yes	up	0	0	0	0.101	0.062	0.214	0	0.126
orange1.1t04788	2.357	0.03763	yes	up	0.501	0.401	0.394	1.24	0.91	1.159	0.432	1.103
Cs1g17210	12.304	4.389e-08	yes	up	10.168	44.081	21.253	193.209	556.265	251.127	25.167	333.534
Cs5g29440	35.927	2.735e-14	yes	up	0	0.374	0.173	6.37	5.554	5.706	0.182	5.877
Cs9g12070	13.068	4.059e-11	yes	up	4.408	2.806	7.181	102.652	67.603	34.661	4.798	68.305
Cs7g24830	0.242	0.008613	yes	down	4.919	18.037	8.2	1.471	2.327	3.885	10.385	2.561
Cs9g12030	8.346	1.89e-30	yes	up	7.974	8.987	8.786	80.882	70.716	49.042	8.582	66.88
orange1.1t00514	4.448	0.003683	yes	up	0.451	0.401	0.308	3.044	0.817	1.597	0.387	1.819
orange1.1t02758	0.379	0.004018	yes	down	11.3	26.134	16.428	4.808	8.037	8.808	17.954	7.218
Cs2g13520	0.01	0.03685	yes	down	3.416	0	4.652	0	0	0	2.689	0
orange1.1t04468	29.898	0.01782	yes	up	0.03	0	0	0.443	0.403	0.112	0.01	0.319
Cs5g05870	0.104	5.368e-23	yes	down	31.727	18.126	21.907	2.268	3.517	2.451	23.92	2.745
orange1.1t00428	16.865	1.39e-07	yes	up	0.09	0.151	0.038	2.207	0.89	1.719	0.093	1.605
Cs8g19230	2.485	0.03851	yes	up	28.381	8.569	28.117	60.261	69.589	41.241	21.689	57.03
Cs1g17510	2.38	0.0002751	yes	up	1.994	2.503	1.913	5.745	4.396	5.95	2.137	5.364
Cs8g20240	8	2.024e-07	yes	up	0.391	1.612	1.798	11.036	10.385	10.506	1.267	10.642
Cs6g19290	2.282	0.01048	yes	up	3.987	7.135	4.316	13.566	9.443	14.625	5.146	12.545
Cs5g10170	9.331	1.86e-05	yes	up	2.414	0.864	4.124	32.766	9.33	32.006	2.467	24.701
Cs5g01020	2.608	5.32e-06	yes	up	8.044	6.663	5.162	17.073	15.556	22.477	6.623	18.369
Cs2g27090	3.635	0.0293	yes	up	0.12	0.419	0.211	1.058	1.21	0.61	0.25	0.959
Cs4g13160	0.465	0.001214	yes	down	82.047	53.951	73.171	25.691	33.47	44.353	69.723	34.505
Cs6g11240	4.161	1.008e-12	yes	up	4.618	2.859	4.095	16.076	19.942	15.205	3.857	17.074
Cs3g14720	5.074	0.0008271	yes	up	0.541	0.214	0.279	1.663	1.5	2.054	0.345	1.739
Cs5g03240	2.709	0.002084	yes	up	1.994	2.369	1.778	7.65	3.32	6.55	2.047	5.84
Cs2g11280	0.405	0.009961	yes	down	12.833	7.616	13.054	9.625	13.167	10.181	11.168	10.991
orange1.1t00473	2.969	0.03103	yes	up	3.116	3.964	2.413	8.496	5.275	16.507	3.164	10.093
Cs9g10780	8.14	0.00253	yes	up	0.882	0.24	0.932	7.237	9.205	1.485	0.685	5.976
Cs9g12290	10.629	4.719e-12	yes	up	1.583	0.802	2.096	27.565	20.428	16.028	1.494	21.34
Cs9g14120	13.324	0.002479	yes	up	0	0.107	0.538	4.072	1.469	3.631	0.215	3.057
Cs4g13670	3.141	0.004056	yes	up	2.925	6.85	3.153	9.928	21.814	11.187	4.309	14.31
Cs7g15900	0.447	0.04031	yes	down	7.023	4.703	6.383	1.834	3.31	3.997	6.036	3.047
Cs5g02920	5.43	0.04383	yes	up	1.863	1.345	1.673	5.684	21.669	1.444	1.627	9.599
Cs9g16520	0.082	0.0005994	yes	down	0.771	1.087	1.615	0.04	0.217	0.041	1.158	0.099
Cs8g15410	0.341	3.179e-05	yes	down	2.875	2.334	2.24	0.726	0.91	1.058	2.483	0.898
Cs2g17820	4.678	0.001308	yes	up	16.67	4.997	11.391	38.219	95.157	31.559	11.019	54.978
Cs7g08690	21.156	5.101e-09	yes	up	0.12	0.107	0.067	2.389	2.493	1.556	0.098	2.146
Cs5g03150	0.246	0.02275	yes	down	2.655	6.324	4.278	0.333	2.244	0.875	4.419	1.151
Cs6g11690	2.403	0.04503	yes	up	15.337	35.7	53.955	58.668	108.965	94.747	34.997	87.46
Cs2g08030	0.359	0.02485	yes	down	14.235	6.885	12.487	2.217	3.951	6.885	11.202	4.351
orange1.1t05168	5.772	1.073e-05	yes	up	27.199	12.363	22.186	152.239	152.251	61.063	20.583	121.851
Cs8g05480	0.232	4.87e-05	yes	down	2.785	1.692	2.643	0.484	0.631	0.641	2.373	0.585
orange1.1t00189	3.368	0.04786	yes	up	0.13	0.338	0.173	1.018	0.848	0.417	0.214	0.761
Cs9g06750	3.877	0.002941	yes	up	0.531	0.151	0.442	1.471	1.903	1.281	0.375	1.552
Cs5g15640	0.207	0.01979	yes	down	30.655	9.326	22.907	0.645	6.299	6.529	20.963	4.491
Cs2g17110	82.196	0.003101	yes	up	0	0	0	0.877	0.124	0.681	0	0.561
Cs2g22220	5.315	1.819e-05	yes	up	2.695	8.186	3.509	37.936	23.21	19.924	4.797	27.023
Cs5g32150	5.704	0.006468	yes	up	0.461	0.748	0.846	8.254	1.065	3.163	0.685	4.161
Cs8g02380	18.164	0.006669	yes	up	0.1	0.027	0.087	1.633	0.062	2.492	0.071	1.396
Cs1g15990	6.207	7.661e-06	yes	up	2.765	1.14	2.711	17.174	7.354	19.293	2.205	14.607
orange1.1t00787	55.793	0.02125	yes	up	0	0	0.087	0.484	5.068	0.061	0.029	1.871
Cs1g17860	12.835	0.01204	yes	up	0.721	9.753	1.086	85.195	41.879	29.311	3.853	52.128
Cs2g29190	37.22	0.003342	yes	up	0	0	0.01	0.191	0.145	0.122	0.003	0.153
Cs7g29860	0.499	0.0006814	yes	down	130.514	120.434	132.942	52.268	90.182	60.463	127.963	67.638
Cs6g11570	3.978	0.01657	yes	up	7.243	20.584	14.794	92.291	13.032	65.823	14.207	57.049
Cs2g18240	0.293	9.455e-06	yes	down	27.89	24.789	28.501	7.549	12.453	5.39	27.06	8.464
orange1.1t04803	4.237	2.135e-05	yes	up	61.921	21.431	51.081	166.047	255.641	183.779	44.811	201.822
Cs5g12420	5.318	0.004689	yes	up	1.232	1.336	3.288	8.879	3.755	20.585	1.952	11.073
Cs9g10950	5.7	4.023e-08	yes	up	1.463	2.957	1.999	12.79	9.96	18.571	2.14	13.774
Cs3g05770	0.251	3.434e-05	yes	down	10.549	7.019	11.872	1.542	2.358	3.916	9.813	2.605
Cs8g09160	0.426	0.03685	yes	down	9.377	26.41	10.91	5.856	6.154	9.347	15.566	7.119
Cs9g10700	7.135	5.677e-05	yes	up	0.591	0.098	0.644	3.598	3.299	3.265	0.444	3.387
Cs2g01760	2.896	0.02261	yes	up	20.156	90.229	35.567	119	140.439	188.02	48.651	149.153
Cs7g10200	0.281	0.02125	yes	down	20.697	4.124	18.389	4.092	6.351	2.441	14.403	4.295
Cs1g14360	16.842	4.899e-08	yes	up	0.21	0.454	0.336	10.613	3.124	3.59	0.333	5.776
Cs6g16210	0.402	0.0223	yes	down	2.464	2.262	2.211	1.401	0.496	1.078	2.312	0.992
Cs2g07660	5.426	0.0008312	yes	up	1.242	1.505	2.999	13.717	3.63	15.815	1.915	11.054
Cs1g23430	4.894	0.02809	yes	up	0.291	0.971	0.163	3.094	0.89	3.132	0.475	2.372
orange1.1t01844	2.25	0.01302	yes	up	16.149	26.107	26.531	52.873	53.453	28.375	22.929	44.9
orange1.1t01203	0.018	0.005804	yes	down	1.232	0.134	0.865	0	0.041	0	0.744	0.014
Cs1g01120	80.171	0.00357	yes	up	0	0	0	1.754	0.331	2.838	0	1.641
Cs4g09760	2.961	0.0004867	yes	up	2.124	3.643	2.307	9.494	10.312	5.543	2.691	8.45
Cs4g03200	2.864	0.0007674	yes	up	343.665	227.854	541.659	1502.62	976.063	935.857	371.059	1138.18
Cs9g05170	0.225	0.0004542	yes	down	1.703	4.16	2.634	0.363	0.734	0.915	2.832	0.671
orange1.1t02036	87.003	0.0002944	yes	up	0	0	0	1.865	3.237	3.865	0	2.989
Cs4g17240	0.05	0.000124	yes	down	396.57	92.064	84.168	11.883	24.999	5.411	190.934	14.098
orange1.1t04860	0.376	0.001656	yes	down	68.833	83.344	66.663	27.172	43.752	16.761	72.947	29.228
Cs2g07090	9.441	0.01218	yes	up	0.471	0.053	1.528	10.149	1.903	8.716	0.684	6.923
orange1.1t04890	2.282	0.001664	yes	up	4.177	3.705	5.027	9.958	8.947	13.018	4.303	10.641
Cs6g04430	2.239	0.0003354	yes	up	5.149	8.791	6.344	19.573	14.967	14.198	6.761	16.246
Cs6g07800	25.813	0.02972	yes	up	0	0.027	0	0.433	0.093	0.285	0.009	0.27
Cs7g27190	2.317	2.186e-06	yes	up	9.517	10.065	10.209	28.664	24.979	16.7	9.93	23.448
Cs5g29830	6.602	0.006498	yes	up	1.182	3.367	1.865	2.369	24.782	16.852	2.138	14.668
Cs2g21960	2.823	0.001935	yes	up	3.326	7.161	3.826	17.98	14.977	9.642	4.771	14.2
Cs5g22400	3.683	0.009551	yes	up	0.411	0.713	1.009	4.354	1.8	2.126	0.711	2.76
orange1.1t00628	2.888	0.000131	yes	up	9.968	21.065	15.707	42.925	39.345	61.795	15.58	48.022
orange1.1t04568	3.343	0.006688	yes	up	23.542	11.446	17.966	39.297	46.317	18.205	17.651	34.606
Cs7g12500	2.493	2.198e-08	yes	up	26.207	18.402	26.396	73.252	62.928	48.767	23.668	61.649
orange1.1t05904	0.429	0.001086	yes	down	13.374	18.58	12.842	4.838	9.288	7.618	14.932	7.248
Cs2g15390	79.562	0.0001651	yes	up	0	0	0.038	1.028	2.193	0.824	0.013	1.348
Cs7g30010	0.448	0.009343	yes	down	30.274	29.492	41.478	14.392	12.05	22.558	33.748	16.333
Cs6g20470	3.013	0.02092	yes	up	62.492	21.244	43.728	155.797	174.748	48.97	42.488	126.505
Cs2g22490	0.265	0.01462	yes	down	0.912	0.365	0.692	0.262	0.165	0.132	0.656	0.186
Cs7g23350	3.451	0.03802	yes	up	0.301	0.802	0.356	2.53	1.21	1.617	0.486	1.786
Cs9g03570	123.64	3.87e-05	yes	up	0	0	0	1.834	0.755	1.505	0	1.365
Cs3g05240	5.184	6.14e-18	yes	up	11.1	7.179	7.402	27.958	36.677	25.812	8.56	30.149
orange1.1t00591	60.548	1.101e-09	yes	up	0	0.401	0.125	16.438	3.827	11.94	0.175	10.735
Cs1g07330	2.583	0.0006579	yes	up	746.897	933.246	1801.6	2431.32	3913.73	2898.38	1160.58	3081.14
orange1.1t04920	2.207	0.0001389	yes	up	1.302	1.737	1.288	3.376	3.041	3.753	1.442	3.39
Cs2g12590	3.468	0.007866	yes	up	1.964	2.61	1.826	2.631	15.184	9.875	2.133	9.23
Cs2g20750	5.724	0.01001	yes	up	0.06	0.232	0.067	0.776	0.476	0.915	0.12	0.722
Cs9g06170	9.057	0.01495	yes	up	0.301	0	0.433	4.324	1.562	1.292	0.245	2.393
Cs8g04890	64.759	3.061e-13	yes	up	0.08	0.08	0.211	7.559	7.975	11.431	0.124	8.988
Cs5g04810	0.32	0.0007484	yes	down	16.92	9.433	10.064	3.094	6.32	3.387	12.139	4.267
Cs6g06870	8.427	0.03934	yes	up	0	0.027	0.077	0.302	0.238	0.386	0.035	0.309
Cs5g15345	236.55	0.0001477	yes	up	0	0	0	7.549	0.31	5.665	0	4.508
Cs3g05620	8.67	4.229e-06	yes	up	1.783	1.211	3.71	18.414	10.488	33.43	2.235	20.777
Cs4g19980	2.099	0.002406	yes	up	213.923	234.935	291.28	504.44	381.931	742.091	246.713	542.821
Cs5g13510	2.17	0.000265	yes	up	5.179	7.99	5.883	17.698	12.991	13.191	6.351	14.627
Cs9g14590	5.119	0.0004511	yes	up	23.161	16.425	26.377	67.336	238.958	59.629	21.988	121.974
orange1.1t04594	12.458	3.431e-06	yes	up	2.715	0.935	3.22	15.743	61.118	14.34	2.29	30.4
Cs3g25670	0.243	0.006533	yes	down	5.54	0.713	3.393	0.464	0.238	0.641	3.215	0.448
Cs3g03970	108.083	1.067e-05	yes	up	0.04	0	0.067	5.17	7.426	0.397	0.036	4.331
Cs7g13860	0.304	0.04777	yes	down	3.186	0.704	2.913	0.796	0.559	0.854	2.268	0.736
orange1.1t05893	3.095	1.837e-05	yes	up	27.289	38.577	23.484	106.32	71.844	77.62	29.783	85.261
Cs5g14900	0.387	0.02673	yes	down	70.396	174.972	80.236	31.919	62.762	40.62	108.535	45.1
Cs2g05400	6.873	0.007481	yes	up	0.07	0.098	0.365	1.038	1.624	0.956	0.178	1.206
Cs5g15210	3.306	1.43e-10	yes	up	0.541	0.428	0.538	1.603	1.872	1.709	0.502	1.728
Cs8g15980	3.313	0.02152	yes	up	0.831	1.737	1.999	7.509	3.455	5.411	1.522	5.458
Cs6g10660	4.797	0.000144	yes	up	6.592	3.741	4.008	42.069	17.149	14.594	4.78	24.604
Cs3g14590	13.214	6.748e-05	yes	up	0.361	0.909	0.231	2.096	5.709	13.394	0.5	7.066
Cs2g28500	2.266	0.04581	yes	up	3.897	2.164	4.028	10.29	4.603	9.54	3.363	8.144
Cs7g06980	9.158	0.04897	yes	up	0.03	0.045	0.096	0.181	1.262	0.163	0.057	0.535
orange1.1t03813	18.87	0.0004567	yes	up	0.26	0	0.058	1.975	3	1.251	0.106	2.075
Cs1g16720	0.197	0.0139	yes	down	2.525	1.951	2.922	1.089	0.269	0.224	2.466	0.527
Cs3g19080	3.229	0.001399	yes	up	15.628	6.85	13.784	29.984	62.473	32.443	12.087	41.633
Cs3g19270	2.54	0.00315	yes	up	24.183	11.713	25.781	65.804	49.202	45.492	20.559	53.499
orange1.1t03722	15.242	0.03226	yes	up	0.03	0	0.029	0.484	0.155	0.295	0.02	0.311
Cs9g09290	10.014	0.039	yes	up	0.22	0.739	1.25	3.85	19.424	0.203	0.736	7.826
Cs4g15280	2.092	0.01558	yes	up	127.558	51.715	87.417	212.066	191.338	207.14	88.897	203.515
Cs1g17220	4.942	1.164e-06	yes	up	43.568	65.69	57.358	168.466	478.578	228.426	55.539	291.823
Cs1g14896	2.354	0.004764	yes	up	15.297	10.127	14.38	34.006	41.662	20.28	13.268	31.983
Cs7g29270	7.626	3.428e-17	yes	up	3.637	6.511	4.422	47.733	29.602	36.552	4.857	37.962
Cs9g16880	2.297	5.533e-05	yes	up	26.117	42.131	29.001	92.271	66.051	80.936	32.416	79.753
Cs9g18480	4.754	0.01073	yes	up	2.945	1.087	4.508	16.66	22.176	4.414	2.847	14.417
Cs2g01310	0.322	0.009492	yes	down	3.106	4.32	2.153	0.484	1.014	1.414	3.193	0.971
orange1.1t04113	2.422	0.03899	yes	up	0.431	0.962	0.586	2.399	1.086	1.719	0.66	1.735
Cs5g30230	0.443	0.01558	yes	down	12.773	31.086	14.88	8.93	8.419	10.231	19.58	9.193
orange1.1t05657	0.079	7.803e-09	yes	down	23.242	57.309	23.637	3.094	4.158	1.81	34.729	3.021
Cs5g29210	4.059	0.0143	yes	up	2.334	0.695	2.297	6.813	13.094	3.082	1.775	7.663
orange1.1t04318	2.694	2.695e-06	yes	up	8.115	8.239	6.537	28.382	16.032	23.26	7.63	22.558
Cs5g27290	3.195	3.281e-06	yes	up	2.264	2.102	1.327	7.64	6.475	5.146	1.898	6.42
Cs8g03950	2.444	0.0004189	yes	up	5.7	11.864	7.652	21.579	25.941	22.843	8.405	23.454
Cs7g03800	2.768	0.000496	yes	up	16.93	8.987	15.755	57.6	32.364	39.42	13.891	43.128
Cs1g09665	6.57	3.193e-05	yes	up	4.077	19.418	10.91	118.213	47.744	74.071	11.468	80.009
Cs1g14840	43.381	0.0006305	yes	up	0.08	0	0	0.685	2.42	0.407	0.027	1.171
orange1.1t01737	23.055	4.409e-13	yes	up	1.312	0.249	0.884	28.523	13.519	18.307	0.815	20.116
orange1.1t03734	4.15	0.0004359	yes	up	2.995	9.272	5.297	37.694	16.652	23.199	5.855	25.848
Cs9g12710	2.432	0.009606	yes	up	80.945	31.371	61.328	159.073	182.04	115.098	57.881	152.07
Cs4g12570	0.109	7.204e-09	yes	down	21.789	4.863	13.659	3.729	1.096	1.22	13.437	2.015
Cs4g15870	2.957	0.01557	yes	up	0.872	3.474	1.721	6.329	7.416	5.136	2.022	6.294
Cs7g30070	2.142	0.01095	yes	up	0.671	0.998	0.798	1.532	2.089	1.973	0.822	1.865
Cs6g04710	0.389	0.01516	yes	down	3.757	2.539	3.826	1.058	2.338	1.048	3.374	1.481
Cs2g21100	0.389	6.02e-10	yes	down	351.118	317.878	322.877	107.752	164.342	137.361	330.624	136.485
Cs6g16780	0.46	0.03129	yes	down	74.133	28.334	65.414	21.76	27.182	34.783	55.96	27.908
Cs2g17630	2.199	0.02168	yes	up	8.465	6.52	6.642	12.941	26.375	11.299	7.209	16.872
Cs6g09790	36.328	0.03618	yes	up	0	0	0	1.391	0.445	1.627	0	1.154
Cs6g07200	0.488	0.0233	yes	down	504.713	529.352	632.267	163.134	338.459	421.226	555.444	307.606
orange1.1t04672	2.85	2.302e-05	yes	up	19.114	37.633	28.521	107.308	72.454	84.2	28.423	87.987
Cs9g10970	0.197	0.01154	yes	down	1.112	0.223	0.769	0.091	0.145	0.193	0.701	0.143
Cs9g19320	3.701	0.0002067	yes	up	4.017	7.91	6.085	35.548	21.503	13.394	6.004	23.482
Cs4g20300	0.398	0.0174	yes	down	18.814	14.047	19.389	3.719	6.795	11.045	17.417	7.186
Cs9g09100	0.497	0.007901	yes	down	6.151	5.015	6.585	2.893	2.803	4.078	5.917	3.258
Cs7g16710	19.849	0.04741	yes	up	0	0	0.048	0.081	0.3	0.661	0.016	0.347
Cs1g23500	0.404	7.665e-05	yes	down	2.214	2.343	1.759	0.816	1.107	0.773	2.105	0.899
Cs1g13620	4.894	7.322e-06	yes	up	0.23	0.294	0.125	0.978	0.941	1.383	0.216	1.101
Cs4g08190	27.608	1.911e-15	yes	up	0.04	0.178	0.038	2.237	2.875	2.227	0.085	2.446
orange1.1t00880	0.203	0.0001724	yes	down	135.422	47.431	111.362	13.576	15.091	34.681	98.072	21.116
Cs7g07000	8.017	0.002177	yes	up	0.501	0.383	1	4.062	11.14	1.18	0.628	5.461
Cs6g16940	3.114	8.11e-22	yes	up	5.4	5.362	5.633	19.25	18.773	15.988	5.465	18.004
Cs7g20030	28.92	0.0009613	yes	up	0.08	1.14	1.134	41.837	4.23	25.517	0.785	23.861
Cs1g15200	0.47	7.203e-08	yes	down	6.542	6.297	6.152	3.124	2.7	3.377	6.33	3.067
Cs2g08560	2.949	0.01064	yes	up	2.314	1.808	2.345	4.898	7.323	7.394	2.156	6.538
Cs6g10650	9.177	7.436e-05	yes	up	0.26	0.285	0.461	4.878	2.575	2.593	0.335	3.349
Cs4g02660	4.257	0.002264	yes	up	14.476	2.966	13.775	49.547	54.984	48.523	10.406	51.018
Cs7g07240	7.841	1.22e-06	yes	up	1.312	3.198	2.374	26.376	22.341	10.018	2.295	19.578
Cs3g23500	2.132	0.0002404	yes	up	23.242	26.561	28.501	69.15	48.965	43.01	26.101	53.708
Cs9g18390	3.095	0.02861	yes	up	0.14	0.089	0.154	0.564	0.372	0.325	0.128	0.42
Cs7g26800	43.321	0.02744	yes	up	0	0	0	0.464	0.165	0.966	0	0.532
Cs6g18760	3.396	0.002292	yes	up	0.671	0.374	0.279	1.723	1.376	1.617	0.441	1.572
Cs9g18620	4.084	0.01729	yes	up	0.09	0.107	0.135	0.333	0.662	0.468	0.111	0.488
Cs2g09870	2.445	0.01323	yes	up	0.912	0.9	0.385	2.016	1.676	1.973	0.732	1.888
Cs2g28550	2.113	0.0005281	yes	up	4.668	7.242	4.095	13.344	12.495	12.977	5.335	12.939
Cs1g01130	86.763	0.001551	yes	up	0	0	0	0.655	0.197	1.18	0	0.677
Cs7g25700	3.55	8.39e-12	yes	up	2.695	3.723	2.086	10.311	10.653	11.482	2.835	10.815
Cs2g16470	2.121	1.052e-06	yes	up	4.007	3.83	2.874	8.295	8.119	7.882	3.57	8.099
Cs1g22410	2.133	0.009023	yes	up	9.006	8.319	8.517	27.354	19.021	12.093	8.614	19.489
Cs2g26950	0.416	0.01323	yes	down	49.358	23.016	39.633	12.246	14.398	23.28	37.336	16.641
Cs2g05490	3.074	0.003753	yes	up	6.131	3.812	4.989	21.558	7.675	20.656	4.977	16.63
Cs1g03280	2.811	0.00329	yes	up	19.836	7.678	20.619	46.392	57.208	41.475	16.044	48.358
Cs2g04260	2.19	6.572e-08	yes	up	32.238	26.499	32.548	74.341	73.736	57.534	30.428	68.537
orange1.1t03455	5.278	0.00178	yes	up	4.318	1.862	5.133	20.288	36.118	7.648	3.771	21.351
Cs4g06480	0.444	0.03604	yes	down	5.61	7.812	7.469	3.034	2.193	3.6	6.964	2.942
Cs2g11940	6.246	5.616e-05	yes	up	0.1	0.196	0.135	1.169	0.827	0.844	0.144	0.947
Cs8g13110	0.39	5.478e-10	yes	down	32.017	35.513	27.117	13.768	14.46	10.964	31.549	13.064
orange1.1t03610	2.351	0.02739	yes	up	0.912	1.256	0.769	2.762	2.834	2.065	0.979	2.554
Cs2g22370	25.246	0.003246	yes	up	0	0.027	0	0.222	0.3	0.234	0.009	0.252
Cs6g07570	2.799	0.0003469	yes	up	2.374	3.037	2.345	10.19	8.512	5.187	2.585	7.963
Cs2g19350	4.104	0.0177	yes	up	4.278	3.581	4.201	25.439	3.32	23.9	4.02	17.553
Cs7g22730	2.18	0.03957	yes	up	41.795	27.256	38.123	62.024	134.854	52.052	35.725	82.977
Cs2g05560	5.598	5.97e-15	yes	up	1.613	2.467	2.442	15.219	10.364	13.994	2.174	13.192
orange1.1t05570	21.083	0.04445	yes	up	0.561	0	0	11.077	4.779	3.285	0.187	6.38
Cs7g27120	3.816	3.616e-05	yes	up	58.775	19.72	49.976	262.037	208.839	149.83	42.824	206.902
Cs7g31975	9.98	0.002759	yes	up	4.198	23.827	3.028	105.837	28.102	182.385	10.351	105.441
Cs3g26020	5.967	0.001108	yes	up	0.2	0.294	0.298	2.651	0.91	1.454	0.264	1.672
Cs7g06580	4.532	6.314e-05	yes	up	0.451	1.416	0.856	3.981	5.182	3.956	0.908	4.373
Cs5g25070	437.761	5.848e-10	yes	up	0	0	0	2.56	3.599	4.668	0	3.609
Cs6g17360	2.13	0.0002165	yes	up	3.977	3.42	4.124	10.502	6.62	8.94	3.84	8.687
Cs6g19380	2.738	3.194e-10	yes	up	237.185	224.772	198.029	808.485	543.347	596.401	219.995	649.411

## Sheet: OE-6
Differentially expressed genes in OE-6 transgenic lines relative to WT lines
Gene_id	FC(OE-6/WT)	Padjust	Significant	Regulate	WT_1_Fpkm	WT_2_Fpkm	WT_3_Fpkm	OE-6_1_Fpkm	OE-6_2_Fpkm	OE-6_3_Fpkm	WT_Fpkm	OE-6_Fpkm
Cs8g01410	4.196	4.203e-06	yes	up	5.59	15.632	9.516	35.578	44.721	52.551	10.246	44.283
orange1.1t03110	2.127	0.001027	yes	up	1.002	0.891	1.134	2.413	2.439	2.245	1.009	2.366
Cs5g17930	2.747	8.971e-07	yes	up	2.915	6.253	4.758	31.991	12.37	18.455	4.642	20.939
Cs3g24570	9.507	4.025e-06	yes	up	0.12	0.223	0.096	1.865	1.224	1.222	0.146	1.437
Cs2g30820	2.938	0.0001552	yes	up	21.408	8.827	12.862	19.942	25.701	29.842	14.366	25.162
Cs7g14940	25.652	1.649e-07	yes	up	0	0.223	0.067	3.587	1.753	2.274	0.097	2.538
Cs9g03310	5.198	0.0001561	yes	up	1.793	1.871	2.057	16.27	3.986	13.093	1.907	11.116
Cs9g15540	3.829	0.03068	yes	up	0.661	0.347	0.5	3.133	0.921	2.046	0.503	2.033
Cs5g16770	9.7	2.065e-05	yes	up	0.281	1.434	1	16.308	4.829	6.669	0.905	9.269
orange1.1t05138	0.092	0.0006901	yes	down	29.403	5.897	19.571	3.379	1.734	0.256	18.29	1.79
Cs4g17260	0.384	0.0005871	yes	down	152.573	102.495	97.26	31.158	62.655	45.625	117.443	46.479
Cs2g03330	0.425	0.04361	yes	down	162.922	52.971	88.455	33.24	54.251	47.236	101.449	44.909
Cs7g15220	0.007	1.405e-11	yes	down	7.033	3.269	6.479	0	0.039	0.085	5.594	0.041
Cs5g01660	0.18	0.01091	yes	down	1.312	7.82	2.192	0.946	0.264	0.853	3.775	0.688
Cs5g21920	2.882	0.03383	yes	up	30.434	8.72	34.788	52.548	102.988	66.117	24.647	73.884
Cs7g06360	2.795	0.001133	yes	up	1.082	0.793	0.673	2.224	2.86	1.914	0.849	2.333
Cs9g01780	0.341	0.02789	yes	down	10.729	29.803	13.102	10.6	4.741	3.969	17.878	6.437
Cs7g15790	2.846	1.826e-06	yes	up	11.41	12.621	7.959	43.992	25.093	31.112	10.663	33.399
orange1.1t00304	3.401	3.196e-08	yes	up	2.144	1.452	1.73	6.464	7.228	5.097	1.775	6.263
Cs1g25820	4.15	0.006244	yes	up	0.731	0.695	1.057	2.007	4.182	4.358	0.828	3.516
Cs7g16670	31.603	0.006066	yes	up	0	0	0.154	4.013	0.441	1.042	0.051	1.832
Cs3g06220	2.266	3.755e-05	yes	up	27.359	14.884	23.743	53.21	49.55	49.396	21.995	50.719
Cs2g13060	2.347	0.0001391	yes	up	1.433	2.476	1.509	4.732	4.241	4.206	1.806	4.393
Cs9g06720	0.226	0.02284	yes	down	1.853	2.556	0.336	0.398	0.362	0.322	1.582	0.361
Cs9g10480	0.38	0.01087	yes	down	201.681	66.91	145.727	76.086	42.841	44.271	138.106	54.399
Cs2g15820	2.717	2.02e-16	yes	up	27.76	23.827	32.481	75.651	79.825	81.095	28.023	78.857
Cs6g05010	0.496	0.0004111	yes	down	3.727	3.438	4.22	2.262	2.38	1.592	3.795	2.078
Cs5g05540	2.914	0.000729	yes	up	1.162	2.743	1.971	7.449	4.143	6.186	1.959	5.926
Cs6g10410	3.408	1.201e-06	yes	up	1.082	2.2	1.384	5.452	4.75	4.869	1.555	5.024
Cs2g28330	0.37	1.132e-12	yes	down	82.558	95.44	78.679	27.514	35.828	34.911	85.559	32.751
Cs5g18590	0.028	0.02454	yes	down	0.14	0.196	0.231	0	0	0	0.189	0
Cs1g08030	5.278	0.0002059	yes	up	0.741	0.463	0.779	2.537	5.475	2.804	0.661	3.605
orange1.1t02040	166.456	4.052e-43	yes	up	0.12	0.196	0.135	18.749	30.608	28.582	0.15	25.98
orange1.1t05200	0.291	0.03497	yes	down	3.566	1.924	3.826	0.738	0.568	0.805	3.105	0.704
orange1.1t05018	0.261	1.339e-11	yes	down	48.777	53.122	45.823	18.418	9.128	13.007	49.241	13.518
Cs1g22540	5.657	4.523e-06	yes	up	17.682	55.768	24.128	285.927	156.652	133.645	32.526	192.075
Cs1g20760	4.532	3.511e-05	yes	up	0.942	1.897	1.298	8.925	3.262	6.916	1.379	6.368
Cs2g31130	8.562	7.582e-30	yes	up	1.282	1.007	1.471	14.206	9.256	10.26	1.253	11.241
Cs5g25420	17.951	0.04753	yes	up	0	0	0.019	0.142	0.147	0.218	0.006	0.169
Cs9g17480	0.344	0.03665	yes	down	6.492	1.995	4.479	2.451	1.195	0.985	4.322	1.544
Cs3g10090	5.112	0.001218	yes	up	0.852	0.721	1.644	6.417	1.783	8.886	1.072	5.695
Cs2g10910	0.42	9.916e-11	yes	down	78.611	113.299	97.423	47.626	38.962	39.894	96.444	42.161
Cs2g18270	0.164	1.513e-07	yes	down	13.364	26.374	9.122	3.436	2.4	2.378	16.287	2.738
Cs7g06330	23.523	5.175e-13	yes	up	1.032	0.864	1.451	40.67	7.591	31.064	1.116	26.442
Cs8g15350	0.495	0.0007559	yes	down	3.937	3.83	4.499	2.726	1.832	2.122	4.089	2.227
Cs1g22550	10.83	0.02311	yes	up	0.06	0.107	0.048	1.59	0.304	0.502	0.072	0.799
Cs3g23950	12.835	7.19e-07	yes	up	5.159	1.79	13.563	58.198	104.144	105.831	6.837	89.391
Cs9g08260	5.141	6.383e-07	yes	up	1.984	0.686	1.855	7.591	9.197	7.901	1.508	8.23
Cs7g13190	0.001	3.937e-08	yes	down	4.779	0.436	4.691	0	0	0	3.302	0
Cs4g10930	0.331	0.004913	yes	down	1453.13	592.878	551.531	229.603	351.522	323.46	865.847	301.528
Cs5g27990	24.607	0.00135	yes	up	0	0.045	0.106	2.811	0.235	0.872	0.05	1.306
Cs8g03980	0.193	9.01e-06	yes	down	4.258	13.325	6.604	2.196	2.341	2.321	8.062	2.286
orange1.1t04509	3.117	0.03612	yes	up	0.571	0.285	1.365	2.631	1.861	2.766	0.74	2.419
Cs1g09270	5.213	0.0001114	yes	up	0.611	0.41	0.471	1.855	3.35	2.804	0.497	2.67
Cs2g26650	30.76	0.03368	yes	up	0	0.125	0	3.663	0.118	0.313	0.042	1.365
Cs4g16930	0.495	0.004083	yes	down	11.801	19.667	15.159	10.25	6.895	6.954	15.542	8.033
Cs3g18210	5.025	0.0006199	yes	up	0.22	0.249	0.471	2.754	0.999	1.336	0.313	1.696
Cs8g01960	2.313	0.02631	yes	up	2.474	1.078	3.182	6.474	4.368	5.391	2.245	5.411
Cs8g16910	0.437	3.41e-08	yes	down	142.385	102.022	103.229	53.343	48.688	56.899	115.879	52.977
Cs1g23720	0.205	0.00395	yes	down	53.205	10.947	28.742	9.957	2.547	7.494	30.965	6.666
Cs1g21000	18.804	0.001387	yes	up	0	0.294	0	2.3	1.499	1.885	0.098	1.895
orange1.1t02846	4.557	0.00302	yes	up	0.581	2.209	0.644	6.729	3.477	5.362	1.145	5.189
Cs5g03170	8.742	0.005004	yes	up	0.371	0.463	0.644	10.619	0.656	2.444	0.493	4.573
Cs3g27290	0.478	0.02367	yes	down	415.384	166.163	348.975	134.199	183.704	135.417	310.174	151.107
Cs9g17330	3.306	0.002329	yes	up	2.164	0.882	1.846	8.509	4.084	4.339	1.631	5.644
Cs2g14110	5.209	7.967e-08	yes	up	10.619	23.506	17.601	133.225	55.603	91.933	17.242	93.587
Cs1g14970	2.068	6.286e-05	yes	up	8.726	7.883	7.027	15.361	15.583	19.222	7.879	16.722
orange1.1t05190	0.084	0.0002067	yes	down	139.029	9.459	62.712	4.818	9.393	4.348	70.4	6.186
Cs9g14860	4.35	1.777e-15	yes	up	1.833	1.683	1.557	5.878	8.844	8.015	1.691	7.579
orange1.1t00363	0.246	0.0009084	yes	down	0.511	0.882	0.74	0.246	0.176	0.123	0.711	0.182
Cs6g12600	3.089	0.01597	yes	up	0.12	0.151	0.211	0.719	0.392	0.426	0.161	0.512
orange1.1t00600	2.615	0.01245	yes	up	5.34	10.377	5.508	29.814	11.068	17.195	7.075	19.359
Cs3g05280	3.585	0.002566	yes	up	0.13	0.374	0.202	0.719	0.833	1.042	0.235	0.865
Cs6g15400	6.774	2.999e-10	yes	up	13.484	5.709	13.611	71.591	93.047	67.869	10.935	77.502
Cs8g02220	2.672	0.01918	yes	up	54.918	21.306	47.102	80.109	135.104	90.275	41.109	101.829
Cs7g03570	0.373	4.932e-16	yes	down	156.841	170.688	134.518	56.712	66.935	54.54	154.016	59.396
Cs2g04750	3.956	0.01183	yes	up	0.571	0.223	0.442	1.107	2.478	1.497	0.412	1.694
Cs3g11700	0.318	5.29e-21	yes	down	213.121	225.039	270.181	62.628	80.784	72.407	236.114	71.94
Cs9g12060	32.402	6.178e-10	yes	up	0.301	0.16	1.634	16.705	15.965	21.78	0.698	18.15
Cs1g19320	3.91	1.473e-06	yes	up	52.374	33.669	50.341	235.774	100.207	216.028	45.461	184.003
Cs3g18470	0.217	0.04829	yes	down	0.411	0.828	0.336	0.17	1.871	0.18	0.525	0.74
Cs4g03140	3.858	8.41e-06	yes	up	13.534	10.564	28.107	64.984	70.99	71.128	17.402	69.034
Cs3g27320	5.004	1.994e-05	yes	up	1.763	0.552	1.403	5.773	8.286	5.087	1.239	6.382
Cs2g08310	39.342	1.323e-92	yes	up	0.852	1.327	0.827	48.752	34.751	39.628	1.002	41.044
Cs1g13900	19.987	6.117e-06	yes	up	0.03	0.258	0.029	1.912	2.86	2.075	0.106	2.282
orange1.1t01707	0.222	0.0005014	yes	down	28.331	36.564	52.283	3.947	16.347	6.556	39.059	8.95
Cs5g02830	0.116	0.00198	yes	down	2.334	0.846	2.172	0.028	0.323	0.284	1.784	0.212
Cs9g12450	0.409	0.0004991	yes	down	295.058	155.635	201.431	70.389	105.956	99.227	217.375	91.857
Cs9g08460	4.566	2.462e-07	yes	up	4.348	2.922	6.354	27.76	17.581	14.826	4.541	20.056
Cs5g10870	3.333	2.66e-13	yes	up	18.713	15.062	15.755	45.582	70.138	51.129	16.51	55.616
orange1.1t04845	25.723	5.86e-05	yes	up	0.09	0.223	0	5.035	0.96	2.264	0.104	2.753
Cs9g04260	3.162	0.03822	yes	up	1.623	5.879	2.182	16.213	4.887	10.847	3.228	10.649
Cs7g18240	2.088	0.02289	yes	up	2.264	2.343	2.211	3.218	4.613	6.812	2.273	4.881
Cs5g33820	104.837	0.03812	yes	up	0	0	0	0	3.967	4.396	0	2.788
Cs8g17900	9.247	0.001535	yes	up	0.13	0.24	0.048	1.779	0.842	1.345	0.139	1.322
Cs3g24490	0.266	2.137e-06	yes	down	7.393	3.696	6.585	1.77	1.479	1.639	5.891	1.629
Cs9g16590	47.538	0.02934	yes	up	0	0	0	1.382	0.245	0.189	0	0.605
Cs4g17400	2.643	0.00102	yes	up	9.597	5.237	9.478	31.934	17.483	17.829	8.104	22.415
Cs3g19460	0.252	0.01497	yes	down	66.719	9.308	66.202	10.828	12.752	13.623	47.41	12.401
Cs9g11960	6.242	5.913e-10	yes	up	4.889	2.156	4.249	21.579	19.275	29.861	3.765	23.572
orange1.1t00255	5.039	0.01411	yes	up	0.25	0.143	0.144	1.732	0.343	0.758	0.179	0.944
Cs7g21920	16.889	0.00599	yes	up	0.18	0.419	0.211	12.105	0.225	2.558	0.27	4.963
Cs2g03240	23.637	2.157e-11	yes	up	0.701	4.863	1.451	80.194	52.547	38.785	2.338	57.175
orange1.1t03067	2.055	0.03473	yes	up	73.351	52.926	61.434	93.255	144.977	126.729	62.57	121.654
Cs3g04000	2.68	0.0163	yes	up	5.53	8.141	3.134	21.409	12.938	13.405	5.602	15.917
Cs8g06750	4.993	0.003283	yes	up	1.773	9.958	2.547	34.281	17.473	22.472	4.759	24.742
Cs3g17490	5.046	0.03651	yes	up	0.11	0.16	0.048	0.663	0.343	0.483	0.106	0.496
Cs6g19090	2.326	0.04301	yes	up	0.481	0.9	0.711	1.193	1.9	1.942	0.697	1.678
Cs6g22230	0.416	3.416e-06	yes	down	84.621	52.205	65.885	15.844	34.241	24.366	67.57	24.817
Cs7g02550	0.419	0.03789	yes	down	11.821	7.731	12.554	2.196	6.974	4.585	10.702	4.585
Cs5g19140	3.074	0.004044	yes	up	0.831	1.256	1.211	2.319	4.731	3.411	1.099	3.487
Cs8g16440	3.364	0.0004228	yes	up	6.021	9.139	9.017	41.484	13.105	30.742	8.059	28.444
Cs3g03590	3.618	0.009763	yes	up	2.154	3.385	5.325	25.517	6.592	9.237	3.621	13.782
Cs5g26650	2.601	2.615e-05	yes	up	19.856	24.477	18.562	80.781	40.02	50.836	20.965	57.212
Cs1g13960	4.569	5.16e-05	yes	up	2.294	4.712	4.941	24.192	10.558	23.732	3.982	19.494
Cs7g14960	24.218	0.00241	yes	up	0	0.027	0.048	1.003	0.176	0.796	0.025	0.658
orange1.1t02091	94.878	0.02089	yes	up	0	0	0	2.205	0.167	0.038	0	0.803
Cs2g29720	0.066	0.006636	yes	down	1.012	0.508	1.019	0.114	0.059	0	0.846	0.058
Cs6g16690	2.169	9.542e-20	yes	up	10.008	11.152	9.968	23.558	21.685	24.035	10.376	23.093
orange1.1t01957	9.376	0.001102	yes	up	0.451	4.391	0.663	29.378	12.664	11.908	1.835	17.983
Cs6g09980	0.385	0.0122	yes	down	2.815	2.013	3.672	0.89	1.332	1.184	2.833	1.135
Cs8g20950	0.216	1.873e-07	yes	down	4.137	4.008	3.172	0.558	0.597	1.241	3.772	0.799
orange1.1t01257	5.684	8.731e-22	yes	up	1.933	2.093	1.749	13.61	9.99	10.194	1.925	11.265
Cs8g11330	8.168	0.0004962	yes	up	0.05	0.249	0.788	3.483	1.528	1.506	0.362	2.172
Cs7g13230	432.333	3.161e-05	yes	up	0.15	0	0	51.336	0.264	19.279	0.05	23.626
Cs4g03560	2.01	0.004985	yes	up	44.87	22.223	40.815	82.333	68.346	74.425	35.969	75.035
Cs2g27470	3.055	0.0001918	yes	up	9.046	17.405	14.659	65.013	29.422	36.246	13.703	43.56
Cs2g30850	2.062	0.03696	yes	up	45.712	24.219	33.952	43.187	38.884	62.716	34.628	48.262
Cs5g30790	0.053	3.532e-07	yes	down	3.867	1.523	4.181	0.114	0.078	0.332	3.19	0.175
Cs5g04950	7.037	0.009455	yes	up	0	0.125	0.221	0.823	0.774	0.976	0.115	0.858
Cs5g24520	6.303	4.693e-07	yes	up	0.301	0.739	0.288	3.19	2.008	3.486	0.443	2.895
Cs1g08460	0.327	0.03026	yes	down	0.942	1.443	0.971	0.454	0.284	0.379	1.119	0.372
orange1.1t05133	6.101	8.473e-19	yes	up	17.421	10.047	14.871	76.692	107.954	82.686	14.113	89.111
Cs9g17250	0.44	0.002584	yes	down	295.238	173.511	159.617	75.907	91.813	118.459	209.455	95.393
Cs9g16160	2.029	2.57e-06	yes	up	30.975	31.264	37.172	57.753	77.924	72.729	33.137	69.469
Cs5g15190	3.63	4.703e-26	yes	up	492.612	532.158	627.499	2458.54	1746.79	2039.78	550.756	2081.7
Cs5g08310	0.415	0.01509	yes	down	23.783	18.58	12.506	7.364	7.738	3.297	18.29	6.133
Cs1g13840	15.455	9.794e-05	yes	up	0	0.062	0.26	2.054	1.694	1.592	0.107	1.78
Cs3g22910	10.175	4.99e-07	yes	up	0.621	0.107	0.692	4.108	6.19	4.784	0.473	5.027
Cs8g05740	0.27	0.003858	yes	down	1.813	3.59	1.759	0.587	0.627	0.796	2.387	0.67
Cs4g05250	0.177	0.01038	yes	down	0.601	3.287	0.99	0.36	0.353	0.189	1.626	0.301
Cs5g23940	0.285	2.248e-06	yes	down	11.45	10.947	8.997	3.492	3.644	1.734	10.465	2.957
orange1.1t03219	3.48	6.914e-05	yes	up	3.807	3.946	4.095	18.863	7.287	16.806	3.949	14.319
Cs1g16030	17.557	6.569e-10	yes	up	0.371	0.9	1.769	35.464	10.098	16.172	1.013	20.578
Cs5g18660	0.279	0.0002954	yes	down	1.893	4.133	3.23	0.681	1.156	0.815	3.085	0.884
Cs3g06240	2.108	0.0003594	yes	up	64.345	60.871	55.811	140.55	112.499	138.515	60.342	130.521
Cs7g10570	2.173	0.006859	yes	up	9.798	20.201	21.08	47.115	37.033	31.178	17.026	38.442
Cs5g27380	2.017	0.04203	yes	up	1.994	2.877	3.701	7.127	5.642	5.4	2.857	6.056
Cs1g23580	31.385	3.231e-06	yes	up	0.09	0	0.327	2.243	7.493	3.988	0.139	4.575
orange1.1t00313	2.834	0.01216	yes	up	144.148	43.716	100.807	206.349	394.245	247.481	96.224	282.692
Cs8g14010	0.35	1.036e-06	yes	down	10.328	7.535	9.766	4.306	2.909	3.022	9.21	3.412
Cs3g02310	34.896	0.005261	yes	up	0	0	0.115	0.435	2.596	1.071	0.038	1.367
Cs3g24230	5.657	4.326e-15	yes	up	9.176	11.606	10.651	90.842	43.683	51.082	10.478	61.869
Cs6g07270	2.473	0.002837	yes	up	24.504	41.498	28.847	108.465	46.298	89.327	31.616	81.363
Cs1g22910	0.394	1.562e-05	yes	down	5.911	7.794	6.527	2.12	3.193	2.965	6.744	2.759
Cs5g29370	0.119	0.0001327	yes	down	15.187	4.445	8.526	0.388	1.949	1.099	9.386	1.145
Cs1g19170	50.109	0.03395	yes	up	0	0	0	0.464	0.029	0.332	0	0.275
Cs9g04890	2.247	5.855e-10	yes	up	24.494	30.454	22.58	69.594	54.986	56.975	25.843	60.518
Cs9g06370	2.415	0.004321	yes	up	2.745	6.556	4.874	12.787	9.657	13.358	4.725	11.934
Cs1g24210	0.277	7.354e-05	yes	down	1.633	1.826	2.172	0.549	0.46	0.616	1.877	0.542
Cs6g14150	7.423	0.04915	yes	up	0	0.062	0.048	0.312	0.196	0.36	0.037	0.289
Cs7g19510	0.393	0.004153	yes	down	3.887	4.329	4.537	2.527	1.038	1.686	4.251	1.75
Cs1g14940	0.047	0.005459	yes	down	2.354	0.9	0.452	0	0.127	0.057	1.235	0.061
Cs2g20890	0.478	0.005541	yes	down	35.794	28.262	33.817	10.449	21.616	16.835	32.624	16.3
Cs9g14540	0.145	5.161e-06	yes	down	5.32	1.55	6.412	0.786	0.49	0.587	4.427	0.621
Cs5g10240	17.018	1.722e-12	yes	up	1.382	0.294	0.74	20.311	10.656	12.088	0.805	14.352
Cs3g10110	13.51	3.049e-16	yes	up	16.77	8.435	20.013	66.574	54.77	96.357	15.073	72.567
Cs8g11360	9.17	0.0001566	yes	up	0.19	0.089	0.163	0.899	1.832	1.449	0.147	1.393
Cs5g29340	0.461	0.0001116	yes	down	15.969	22.045	19.985	7.742	11.293	8.574	19.333	9.203
Cs5g03800	0.199	0.0267	yes	down	1.022	0.65	0.519	0.625	0.078	0.294	0.73	0.332
Cs2g26250	4.293	0.03167	yes	up	3.326	0.267	2.297	10.411	6.504	9.265	1.963	8.727
Cs1g06830	2.19	0.04692	yes	up	3.887	2.628	6.911	12.058	8.159	9.663	4.475	9.96
Cs2g22050	193.34	2.095e-16	yes	up	0.13	0.116	0	8.963	21.097	13.614	0.082	14.558
Cs7g18890	19.213	5.087e-05	yes	up	0	0.08	0.087	1.003	1.009	1.156	0.056	1.056
Cs5g26090	40.504	0.03316	yes	up	0	0.045	0	1.543	0.039	0.36	0.015	0.647
orange1.1t01388	14.46	0.04441	yes	up	0.13	0	0	0.899	0.343	0.635	0.043	0.626
Cs7g02830	3.315	0.0001353	yes	up	1.643	2.85	2.73	12.096	7.552	5.362	2.408	8.337
Cs8g14510	0.258	0.01778	yes	down	6.121	25.938	13.285	5.215	1.41	5.58	15.115	4.068
Cs7g31990	0.438	0.02134	yes	down	0.962	1.639	1.057	0.634	0.264	0.512	1.219	0.47
Cs5g01410	0.437	0.03837	yes	down	52.083	40.358	59.012	11.424	35.75	20.728	50.484	22.634
Cs7g15610	2.86	9.505e-06	yes	up	39.05	63.909	36.883	182.848	108.738	122.694	46.614	138.093
Cs5g31680	3.47	0.0008499	yes	up	0.361	0.971	0.5	2.082	2.38	1.952	0.611	2.138
Cs1g14180	0.208	0.001863	yes	down	0.862	0.347	0.606	0.151	0.098	0.133	0.605	0.127
Cs9g07240	0.106	0.02168	yes	down	4.638	3.545	2.816	0	1.038	0.152	3.666	0.397
Cs8g09350	8.106	1.86e-13	yes	up	6.822	2.485	5.441	38.947	48.394	36.455	4.916	41.265
Cs2g19920	2.007	4.482e-07	yes	up	32.037	30.935	26.54	62.845	50.647	70.513	29.837	61.335
orange1.1t00910	163.144	0.003301	yes	up	0	0	0	2.83	0.127	0.123	0	1.027
Cs1g21390	10.966	8.965e-16	yes	up	12.242	5.015	13.323	104.064	141.226	105.698	10.193	116.996
Cs1g09360	0.447	0.0355	yes	down	1.523	3.073	1.548	0.956	0.842	1.033	2.048	0.944
Cs4g15545	0.381	0.001314	yes	down	8.135	5.629	6.633	2.877	2.223	2.975	6.799	2.692
Cs2g22510	0.221	0.039	yes	down	2.244	0.891	1.644	0.416	0.059	0.635	1.593	0.37
Cs7g22920	12.067	0.0005581	yes	up	0.12	2.316	0.913	25.233	6.288	10.791	1.116	14.104
Cs9g12240	4.124	0.0004345	yes	up	32.087	7.348	21.599	53.655	104.556	109.175	20.345	89.129
Cs1g19290	3.242	0.0003407	yes	up	0.882	0.365	0.769	2.063	1.988	2.7	0.672	2.25
Cs2g06960	2.916	0.0008228	yes	up	15.518	42.647	20.513	75.367	83.958	81.739	26.226	80.355
Cs5g30450	0.41	7.508e-05	yes	down	113.643	151.11	122.676	77.582	37.376	51.366	129.143	55.441
Cs1g09510	0.008	1.846e-06	yes	down	1.703	1.862	2.153	0	0.049	0	1.906	0.016
Cs7g17240	9.553	3.882e-05	yes	up	0.311	0.027	0.317	2.565	2.684	3.041	0.218	2.763
orange1.1t02972	0.024	0.01182	yes	down	0.311	0.41	0.471	0	0	0	0.397	0
Cs2g06010	2.222	0.02403	yes	up	1.453	2.708	1.423	5.953	2.948	4.036	1.861	4.312
Cs2g03180	324.258	2.537e-13	yes	up	0.1	0.098	0	22.848	18.531	23.324	0.066	21.568
Cs5g32300	38.319	0.008014	yes	up	0	0.151	0	4.543	0.49	1.071	0.05	2.035
Cs5g14800	0.467	0.008522	yes	down	234.71	572.355	290.598	192.464	166.28	156.932	365.888	171.892
Cs5g31260	5.191	0.0001439	yes	up	0.2	0.187	0.298	1.713	0.705	1.374	0.228	1.264
Cs8g17200	0.275	5.566e-05	yes	down	85.874	25.002	59.915	9.304	18.12	13.813	56.93	13.746
Cs3g25420	0.427	1.259e-12	yes	down	208.563	184.333	167.951	97.107	76.641	74.776	186.949	82.841
orange1.1t02748	0.114	0.006375	yes	down	0.992	0.205	0.663	0.104	0.02	0.095	0.62	0.073
orange1.1t03778	3.063	7.4e-06	yes	up	2.334	2.316	2.451	8.887	4.574	14.514	2.367	9.325
Cs6g03020	33.037	0.003869	yes	up	0.08	3.99	0.211	64.331	28.903	53.536	1.427	48.923
orange1.1t00556	7.15	4.988e-13	yes	up	2.004	1.639	2.941	10.884	20.245	17.46	2.195	16.196
Cs6g17190	202.531	1.695e-06	yes	up	0.08	0.08	0.067	43.244	0.803	6.129	0.076	16.725
Cs7g31790	2.562	0.0005455	yes	up	1.292	2.102	1.692	6.209	3.937	3.382	1.695	4.509
orange1.1t02044	4.056	0.0007675	yes	up	0.771	2.922	2.48	11.291	6.993	7.712	2.058	8.665
Cs9g10440	9.409	1.812e-07	yes	up	2.114	5.264	1.057	35.843	22.596	24.129	2.812	27.523
Cs4g03700	5.025	4.77e-27	yes	up	8.625	8.827	6.085	46.727	39.971	36.133	7.846	40.944
Cs3g08320	13.766	8.055e-06	yes	up	0.331	1.496	0.644	21.958	4.035	9.796	0.824	11.93
Cs7g11770	0.233	1.246e-05	yes	down	2.755	2.164	2.432	0.502	0.881	0.36	2.45	0.581
Cs9g15730	5.708	3.748e-07	yes	up	14.225	4.703	10.737	42.051	72.009	61.029	9.888	58.363
Cs3g23650	4.588	0.0401	yes	up	0.821	0.338	0.49	3.937	0.94	3.136	0.55	2.671
Cs9g08780	2.183	3.531e-05	yes	up	3.987	2.726	4.191	8.66	7.248	8.792	3.635	8.233
Cs3g06280	2.801	1.121e-06	yes	up	8.094	4.445	8.574	30.334	25.593	22.756	7.038	26.228
Cs3g04670	0.304	0.001256	yes	down	184.33	52.356	135.124	46.718	34.369	37.146	123.937	39.411
Cs1g21680	3.26	0.005894	yes	up	15.678	4.872	13.563	45.326	48.198	23.277	11.371	38.934
Cs2g28530	0.246	0.02488	yes	down	1.743	1.817	0.606	0.312	0.372	0.379	1.389	0.354
Cs4g05190	4.79	0.00794	yes	up	0.541	0.686	0.586	6.266	1.381	1.497	0.604	3.048
Cs9g18920	10.726	0.0001898	yes	up	0.431	0.864	4.047	25.64	10.196	24.082	1.781	19.973
Cs6g08360	5.419	0.004947	yes	up	7.503	1.47	11.429	44.91	17.581	49.557	6.801	37.349
Cs1g02760	0.394	4.446e-14	yes	down	42.797	44.589	54.936	20.756	20.225	16.759	47.441	19.247
Cs6g18920	0.161	1.235e-12	yes	down	21.458	11.713	15.447	1.94	3.183	2.975	16.206	2.699
Cs5g07710	19.657	0.004512	yes	up	0	0.721	0.365	18.115	0.862	5.542	0.362	8.173
Cs5g03280	2.23	4.025e-06	yes	up	10.298	9.842	13.063	32.038	22.625	22.869	11.068	25.844
Cs4g03220	2.615	0.02966	yes	up	11.26	7.616	20.465	20.207	50.069	35.953	13.114	35.41
orange1.1t04873	0.063	0.00344	yes	down	0.491	0.739	0.529	0.076	0.039	0	0.586	0.038
Cs7g10110	3.84	5.214e-06	yes	up	4.638	2.111	3.999	15.976	16.69	10.279	3.583	14.315
Cs7g28650	15.725	3.472e-21	yes	up	3.817	4.213	6.575	49.462	112.342	74.776	4.868	78.86
Cs5g04310	3.972	0.004164	yes	up	0.25	0.882	0.471	2.622	1.283	2.691	0.534	2.199
Cs7g04050	2.105	6.988e-35	yes	up	23.272	22.312	24.281	53.542	49.726	49.661	23.288	50.976
Cs4g10560	3.422	5.493e-09	yes	up	9.377	5.879	2.615	13.951	13.213	13.775	5.957	13.646
orange1.1t05031	0.181	0.0001055	yes	down	11.571	4.373	7.69	1.495	2.468	2.274	7.878	2.079
Cs4g07840	3.623	3.962e-05	yes	up	1.052	2.254	1.634	8.764	5.622	4.282	1.647	6.223
Cs4g18730	0.434	0.009205	yes	down	175.144	76.138	77.006	51.478	45.534	51.935	109.429	49.649
Cs7g09440	0.483	0.0007576	yes	down	53.676	52.864	45.198	17.907	30.813	26.886	50.579	25.202
Cs3g22140	0.462	8.713e-05	yes	down	23.402	21.591	24.983	8.452	14.016	10.989	23.325	11.152
Cs3g07820	0.394	0.00518	yes	down	724.377	320.203	533.825	157.454	297.819	187.2	526.135	214.158
Cs8g19840	2.606	3.035e-16	yes	up	5.069	4.623	4.662	11.727	12.684	13.974	4.785	12.795
Cs7g31010	30.295	1.984e-06	yes	up	0.03	0.258	0.019	4.704	3.781	1.336	0.102	3.274
Cs6g17510	10.615	8.803e-07	yes	up	1.072	0.169	0.673	4.836	8.717	7.465	0.638	7.006
Cs3g17260	0.108	2.107e-19	yes	down	34.412	49.043	38.489	6.171	5.113	2.795	40.648	4.693
Cs5g04320	406.469	1.46e-08	yes	up	0	0	0	4.108	1.205	1.696	0	2.336
Cs2g13360	0.254	0.001226	yes	down	26.788	7.856	18.447	3.199	3.35	6.385	17.697	4.311
Cs3g18110	3.008	0.04281	yes	up	1.352	0.276	0.875	2.612	3.154	1.999	0.834	2.588
Cs2g05280	0.349	0.03188	yes	down	24.724	55.919	23.301	18.134	4.956	14.874	34.648	12.655
Cs3g14480	0.076	0.0006398	yes	down	1.042	8.052	1.24	0.322	0.176	0.152	3.445	0.217
Cs1g26340	6.788	0.0439	yes	up	0	0.089	0.125	0.663	0.215	0.644	0.071	0.507
Cs9g03785	3.885	1.057e-05	yes	up	5.49	6.939	3.355	14.453	27.963	21.003	5.261	21.14
Cs3g27020	0.247	1.022e-05	yes	down	12.282	23.818	16.245	3.483	3.908	5.391	17.448	4.261
Cs3g15820	2.01	0.01344	yes	up	2.665	4.605	2.557	8.528	6.249	5.646	3.276	6.808
Cs6g08930	0.196	7.355e-05	yes	down	5.74	11.944	11.977	3.123	1.724	1.288	9.887	2.045
Cs3g16090	2.452	0.005872	yes	up	39.461	15.115	26.877	59.703	83.615	63.805	27.151	69.041
orange1.1t05414	0.09	0.04397	yes	down	0.22	2.316	1.471	0.047	0	0.161	1.336	0.069
Cs8g17410	0.032	4.11e-11	yes	down	12.733	4.311	11.564	0.445	0.382	0.152	9.536	0.326
Cs3g16700	0.342	3.119e-07	yes	down	8.165	10.297	10.756	8.868	3.526	2.387	9.739	4.927
Cs3g01120	0.169	5.412e-08	yes	down	88.318	72.593	109.814	7.808	23.947	15.035	90.242	15.597
Cs7g30350	3.406	4.182e-17	yes	up	11.32	10.974	10.372	33.136	43.899	41.211	10.889	39.415
Cs2g22850	3.123	0.04201	yes	up	0.12	0.267	0.385	1.098	0.568	0.872	0.257	0.846
Cs4g17860	8.883	0.01284	yes	up	0.04	0.071	0.154	1.268	0.235	0.995	0.088	0.833
orange1.1t04102	3.34	0.01332	yes	up	1.693	1.131	1.403	7.089	2.302	5.495	1.409	4.962
Cs2g04920	0.259	0.004306	yes	down	1.673	5.211	2.999	1.363	0.441	0.843	3.294	0.882
Cs2g16190	24.051	0.001894	yes	up	0	0.045	0.048	0.748	0.774	0.872	0.031	0.798
Cs5g12190	2.784	0.03223	yes	up	4.047	6.52	2.076	10.988	8.394	14.608	4.214	11.33
Cs6g04550	0.436	0.01079	yes	down	2.164	2.191	2.345	1.306	0.989	0.748	2.233	1.014
Cs5g33700	3.04	0.01289	yes	up	1.633	6.28	2.499	9.247	10.059	13.964	3.471	11.09
orange1.1t03728	11.456	0.01934	yes	up	0.651	0.33	0	3.256	3.232	4.974	0.327	3.821
Cs7g06740	97.613	5.409e-05	yes	up	0	0.036	0.038	5.84	0.588	1.402	0.025	2.61
Cs8g12410	2.4	0.002555	yes	up	3.977	2.049	2.643	5.688	7.013	8.801	2.89	7.167
Cs2g25630	0.173	7.064e-71	yes	down	17.421	16.656	16.313	2.887	3.457	2.975	16.797	3.106
Cs6g05910	4.538	4.291e-06	yes	up	0.611	1.639	1.692	7.222	6.562	4.832	1.314	6.205
Cs8g05940	20.098	3.429e-72	yes	up	1.543	2.628	1.99	38.237	44.712	45.218	2.054	42.722
Cs1g08720	2.224	0.0002603	yes	up	6.462	10.172	6.806	17.633	15.083	21.164	7.813	17.96
Cs8g03370	2.569	0.006948	yes	up	0.531	0.704	0.952	2.584	1.734	1.544	0.729	1.954
orange1.1t03348	0.439	0.001544	yes	down	20.717	10.795	18.495	8.48	5.416	8.811	16.669	7.569
Cs3g04120	0.417	0.01953	yes	down	2.474	3.118	1.865	1.155	1.469	0.616	2.486	1.08
Cs5g34860	13.871	9.138e-19	yes	up	1.964	3.875	1.307	39.572	30.392	31.888	2.382	33.951
Cs5g12590	0.456	0.02581	yes	down	28.751	58.885	24.358	23.368	15.514	18.322	37.331	19.068
orange1.1t00427	3.686	0.009483	yes	up	0.491	2.254	0.942	3.644	5.132	5.229	1.229	4.668
orange1.1t00010	62.078	0.001525	yes	up	0	0	0	0.293	0.568	0.531	0	0.464
Cs6g02190	8.067	7.683e-15	yes	up	1.943	1.158	1.471	9.323	17.238	11.473	1.524	12.678
orange1.1t01026	3.345	0.00133	yes	up	4.458	1.434	3.345	13.885	8.874	9.616	3.079	10.792
Cs5g09230	3.948	0.007388	yes	up	0.481	1.577	1.134	7.676	2.36	3.126	1.064	4.387
Cs5g19370	2.736	0.002011	yes	up	3.516	3.26	4.316	6.502	4.584	8.526	3.697	6.537
orange1.1t00231	4.263	0.008932	yes	up	0.811	4.062	2.172	16.951	6.102	8.488	2.348	10.514
Cs2g17860	2.708	3.276e-07	yes	up	9.888	15.053	8.421	34.631	28.688	30.145	11.121	31.155
orange1.1t02191	0.292	0.0004991	yes	down	10.118	3.901	10.555	2.65	2.057	2.757	8.191	2.488
orange1.1t04292	0.494	3.513e-06	yes	down	11.821	16.238	12.237	8.632	8.972	5.855	13.432	7.82
Cs3g20820	133.621	0.003159	yes	up	0	0	0	2.035	0.059	0.398	0	0.831
Cs3g11400	2.464	0.0254	yes	up	0.821	1.042	2.259	2.953	3.839	2.444	1.374	3.079
Cs6g14280	0.172	0.001452	yes	down	4.067	1.675	3.489	0.691	0.362	0.549	3.077	0.534
Cs2g23970	15.263	0.01472	yes	up	0.04	0.347	0	4.354	0.627	1.288	0.129	2.09
Cs5g22220	3.059	0.001264	yes	up	1.272	4.186	1.096	2.385	5.22	2.634	2.185	3.413
Cs4g11860	2.083	1.939e-05	yes	up	28.551	42.754	32.885	87.359	61.411	75.875	34.73	74.882
Cs5g20550	0.274	0.04743	yes	down	3.276	3.207	1.23	0.606	1.548	0.654	2.571	0.936
Cs3g25010	9.454	9.458e-05	yes	up	0.21	0.356	0.394	6.143	1.361	2.16	0.32	3.221
Cs1g12480	56.103	0.001795	yes	up	0	0.098	0	1.136	3.516	0.947	0.033	1.866
orange1.1t00583	2.65	0.0002907	yes	up	1.312	2.04	0.99	4.382	4.202	3.467	1.447	4.017
Cs1g11780	2.369	0.001795	yes	up	4.929	7.17	6.931	10.581	20.284	15.575	6.343	15.48
Cs7g13180	0.098	4.743e-31	yes	down	53.185	29.082	52.706	2.972	4.339	3.411	44.991	3.574
orange1.1t05396	0.384	0.0001154	yes	down	23.492	30.997	38.296	9.503	14.888	12.429	30.928	12.273
Cs6g11350	3.254	2.642e-10	yes	up	12.733	11.775	20.417	52.529	47.875	50.921	14.975	50.442
Cs4g08750	4.205	0.008284	yes	up	0.431	0.926	0.923	6.076	1.371	2.672	0.76	3.373
Cs8g05170	26.137	0.008719	yes	up	0.02	0	0.019	0.719	0.118	0.246	0.013	0.361
Cs5g16725	0.329	0.008853	yes	down	3.386	4.445	3.191	1.325	0.774	1.98	3.674	1.36
Cs4g18310	0.447	2.015e-11	yes	down	336.042	351.521	274.708	137.124	158.278	149.58	320.757	148.327
Cs1g01730	0.231	0.008358	yes	down	0.721	2.093	1.067	0.435	0.157	0.332	1.294	0.308
Cs7g17370	5.992	0.0001277	yes	up	4.198	1.737	2.836	32.047	9.089	14.248	2.924	18.461
Cs1g03940	0.478	0.00676	yes	down	2.454	1.951	2.442	1.297	0.784	1.307	2.282	1.129
Cs6g07670	0.299	8.471e-43	yes	down	17.812	19.061	19.715	6.285	5.358	5.883	18.863	5.842
Cs2g30480	2.721	0.008683	yes	up	2.424	2.565	2.394	11.944	4.936	4.187	2.461	7.022
Cs1g24010	0.371	0.0009413	yes	down	6.051	6.288	7.306	2.877	1.263	2.871	6.548	2.337
Cs3g25620	0.23	3.67e-05	yes	down	4.718	2.084	4.076	0.776	1.068	0.758	3.626	0.867
Cs5g01880	0.099	0.000204	yes	down	1.242	1.007	2.74	0.189	0.147	0.199	1.663	0.178
Cs7g02680	2.138	0.01922	yes	up	0.561	0.73	0.817	1.704	1.881	1.089	0.703	1.558
Cs7g20420	371.186	2.107e-05	yes	up	0	0	0	6.682	0.274	1.203	0	2.72
Cs2g27410	26.667	0.000611	yes	up	0.12	0	0.317	7.61	1.205	4.026	0.146	4.28
Cs5g15470	35.728	2.016e-23	yes	up	3.406	0.855	3.566	131.994	77.954	82.089	2.609	97.346
Cs8g04610	48.773	6.949e-13	yes	up	0.361	1.719	2.768	129.183	26.729	90.682	1.616	82.198
Cs5g16290	3.112	0.0009726	yes	up	24.554	63.357	31.664	172.617	84.996	130.055	39.858	129.223
Cs5g05020	0.492	5.835e-05	yes	down	25.646	22.936	29.636	11.736	15.671	12.591	26.073	13.333
Cs5g01470	2.581	0.0369	yes	up	0.23	0.579	0.567	1.098	1.469	1.127	0.459	1.231
Cs9g07230	0.095	2.372e-09	yes	down	396.92	139.37	277.246	12.209	38.384	27.038	271.179	25.877
Cs5g07854	0.163	7.916e-08	yes	down	57.623	93.124	132.721	13.941	9.363	24.092	94.489	15.799
Cs8g04150	5.173	3.522e-16	yes	up	8.505	14.715	8.776	73.086	55.907	50.447	10.665	59.813
Cs6g06700	2.121	0.001876	yes	up	5.54	9.593	7.757	21.021	12.449	16.967	7.63	16.812
orange1.1t03073	2.9	3.265e-06	yes	up	0.591	1.087	0.942	2.555	2.498	2.766	0.873	2.606
Cs1g16180	22.162	0.000202	yes	up	0.13	0.151	0.106	7.25	0.431	1.468	0.129	3.05
Cs9g18370	2.017	9.196e-06	yes	up	19.645	16.897	18.466	32.54	45.965	36.066	18.336	38.19
Cs2g07370	0.145	0.002555	yes	down	2.775	0.606	1.913	0.293	0.137	0.369	1.765	0.266
Cs3g19360	0.068	0.001235	yes	down	9.026	0.312	9.161	0.388	0.519	0.407	6.166	0.438
Cs9g19220	2.537	0.001627	yes	up	1.092	2.093	1.269	5.12	2.987	3.619	1.485	3.909
orange1.1t04923	3.193	0.03486	yes	up	38.84	8.097	36.96	74.818	53.85	129.96	27.966	86.209
Cs5g22810	2.876	0.03016	yes	up	1.523	2.556	1.307	9.02	2.478	4.718	1.795	5.405
orange1.1t02939	2.973	0.001336	yes	up	2.084	1.122	1.423	2.962	6.014	5.002	1.543	4.659
Cs2g24420	85.154	0.0001463	yes	up	0	0	0	5.007	2.987	2.586	0	3.527
Cs7g01070	0.28	0.007961	yes	down	1.092	0.641	0.74	0.227	0.215	0.275	0.824	0.239
Cs6g11280	9.019	0.003082	yes	up	0.04	0.062	0.115	0.748	0.97	0.379	0.072	0.699
orange1.1t00297	2.186	2.947e-13	yes	up	30.174	36.804	28.588	77.818	67.278	71.962	31.855	72.353
Cs8g05300	0.422	2.574e-05	yes	down	125.845	212.961	125.723	87.416	60.304	111.306	154.843	86.342
Cs2g07700	28.051	5.252e-13	yes	up	0.07	0.41	0.144	8.045	4.554	3.742	0.208	5.447
Cs7g16830	0.322	6.132e-07	yes	down	61.019	37.597	47.198	11.84	19.677	16.768	48.605	16.095
Cs6g07060	0.161	8.825e-06	yes	down	6.812	7.936	12.842	0.956	1.978	1.203	9.197	1.379
Cs3g18650	3.406	2.583e-12	yes	up	21.428	36.76	21.407	110.301	114.614	110.927	26.532	111.947
Cs7g32180	7.062	0.0002431	yes	up	0.25	0.65	0.144	3.994	1.518	2.188	0.348	2.567
Cs8g21000	0.192	0.0001298	yes	down	1.663	1.692	1.721	0.331	0.343	0.341	1.692	0.338
Cs2g16800	0.494	0.002212	yes	down	19.916	44.5	20.061	16.79	13.546	15.906	28.159	15.414
Cs5g18830	2.326	0.00691	yes	up	49.108	22.927	57.224	88.002	116.319	105.963	43.086	103.428
Cs3g27710	0.362	0.001461	yes	down	12.883	26.169	12.689	8.887	4.887	6.613	17.247	6.796
orange1.1t05009	0.213	0.005349	yes	down	8.906	2.69	8.449	1.42	0.568	2.217	6.682	1.402
Cs6g03520	2.102	0.03114	yes	up	1.282	2.414	1.432	4.997	2.635	4.017	1.709	3.883
Cs2g13390	2.759	7.155e-06	yes	up	19.184	33.108	32.539	105.01	63.164	77.277	28.277	81.817
Cs4g06990	0.352	0.04711	yes	down	32.117	6.484	30.808	8.547	10.46	6.868	23.136	8.625
Cs7g07330	20.836	0.0001213	yes	up	1.032	0	0.481	4.855	14.77	12.477	0.504	10.701
Cs7g15050	0.291	0.0005871	yes	down	3.186	1.336	2.778	0.558	0.764	0.985	2.433	0.769
orange1.1t02831	2.021	1.307e-09	yes	up	4.658	5.095	5.816	12.077	11.695	10.061	5.19	11.278
Cs2g22480	0.39	7.703e-08	yes	down	6.401	4.48	5.835	1.969	1.596	2.842	5.572	2.136
Cs1g04420	131.416	6.295e-10	yes	up	0	1.603	0.692	182.517	12.987	127.601	0.765	107.702
Cs9g10770	12.799	0.0002468	yes	up	0.07	0.071	0.096	0.587	0.842	1.677	0.079	1.035
orange1.1t02146	65.074	0.04154	yes	up	0	0.062	0	4.051	0	0.663	0.021	1.571
Cs4g08170	35.383	0.003147	yes	up	0.01	0.045	0.01	2.12	0.029	0.407	0.022	0.852
Cs9g16870	0.178	0.02965	yes	down	0.902	0.321	0.375	0.123	0.069	0.104	0.533	0.099
Cs8g17950	0.275	0.001587	yes	down	1.573	1.372	0.884	0.36	0.411	0.332	1.276	0.368
Cs1g17410	0.497	2.169e-09	yes	down	206.64	173.859	165.086	88.334	99.384	93.107	181.862	93.608
Cs7g06250	16.645	0.004074	yes	up	0	0.071	0.038	1.145	0.176	0.644	0.036	0.655
Cs1g05220	3.078	5.566e-05	yes	up	3.807	1.781	4.287	10.837	5.632	10.071	3.292	8.847
Cs8g17810	3.343	2.006e-09	yes	up	4.889	3.233	5.979	15.503	17.072	16.143	4.7	16.239
Cs9g04040	6.034	9.68e-06	yes	up	0.651	0.552	0.913	5.868	2.644	4.907	0.705	4.473
Cs2g01220	0.277	2.172e-05	yes	down	5.72	10.929	5.316	2.754	2.057	1.497	7.322	2.103
Cs5g10480	2.601	0.03215	yes	up	89.881	40.109	96.222	104.168	299.749	201.979	75.404	201.965
orange1.1t05838	3.247	2.701e-10	yes	up	3.877	3.278	2.97	10.553	12.596	10.904	3.375	11.351
orange1.1t04824	0.431	3.1e-06	yes	down	12.122	10.448	7.402	5.736	5.23	7.209	9.991	6.058
Cs4g05530	0.181	3.076e-06	yes	down	8.014	22.428	10.785	3.71	1.851	2.169	13.742	2.577
Cs3g03960	0.067	0.0004667	yes	down	102.323	0.971	39.133	1.098	1.342	6.622	47.476	3.021
Cs8g06620	22.769	3.178e-08	yes	up	3.106	27.541	4.739	243.696	225.487	359.697	11.795	276.293
orange1.1t02043	68.594	1.466e-19	yes	up	1.833	0.294	2.451	74.317	144.429	88.2	1.526	102.315
Cs5g24130	2.57	0.0003023	yes	up	2.074	1.176	1.019	3.899	2.88	4.604	1.423	3.794
Cs2g05980	19.495	3.407e-08	yes	up	1.152	0.33	2.134	13.383	42.469	16.863	1.205	24.238
Cs3g26900	12.467	0.00342	yes	up	0.14	0.24	0.087	4.59	0.323	1.317	0.156	2.077
Cs1g03790	0.139	0.04679	yes	down	0.25	0.356	0.461	0	0.108	0.047	0.356	0.052
Cs5g23240	0.353	2.664e-07	yes	down	17.111	12.203	12.717	4.95	5.191	7.721	14.01	5.954
Cs1g04340	3.66	5.866e-19	yes	up	2.865	3.171	3.855	14.046	10.265	13.244	3.297	12.518
orange1.1t04766	0.185	0.03554	yes	down	8.335	2.592	5.566	0.823	0.147	2.179	5.498	1.05
orange1.1t01130	0.203	1.253e-05	yes	down	231.224	145.765	170.69	27.694	66.573	23.817	182.56	39.361
Cs7g12580	0.092	0.01207	yes	down	1.913	0.062	1.403	0.114	0.078	0.123	1.126	0.105
orange1.1t04419	0.13	2.295e-09	yes	down	22.25	38.933	30.924	5.329	1.508	4.509	30.702	3.782
Cs7g16840	3.01	2.015e-18	yes	up	15.147	14.608	18.918	56.703	47.483	49.377	16.224	51.188
Cs7g05750	0.182	1.323e-05	yes	down	1.933	1.55	1.202	0.208	0.323	0.351	1.562	0.294
Cs4g08770	131.507	0.000596	yes	up	0	0	0	1.155	0.137	0.256	0	0.516
Cs2g28870	0.229	1.723e-05	yes	down	16.65	8.391	18.072	2.186	4.789	3.221	14.371	3.399
Cs3g23380	2.687	0.0001678	yes	up	3.967	7.642	7.257	16.09	14.633	21.524	6.289	17.416
orange1.1t03129	9.863	3.79e-05	yes	up	0.23	0.365	0.548	7.07	1.548	3.344	0.381	3.987
Cs2g21540	2.594	1.438e-08	yes	up	1.653	2.147	1.951	6.644	5.495	5.201	1.917	5.78
Cs1g20230	2.359	0.0297	yes	up	0.932	2.699	1.874	3.862	5.064	4.528	1.835	4.485
Cs6g09670	0.185	2.598e-06	yes	down	15.287	6.226	14.313	1.685	3.379	2.103	11.942	2.389
Cs7g05180	9.98	0.004257	yes	up	0.701	0.071	2.038	11.916	6.278	10.004	0.937	9.399
Cs2g30840	4.09	0.01594	yes	up	37.157	4.89	24.589	101.073	114.732	78.726	22.212	98.177
Cs2g13180	14.877	1.274e-06	yes	up	3.266	0.401	3.307	65.079	25.603	23.552	2.325	38.078
Cs9g02720	4.62	2.043e-09	yes	up	15.798	8.604	20.504	66.612	68.443	79.844	14.969	71.633
Cs2g25470	2.076	1.333e-06	yes	up	8.265	6.894	7.959	18.636	17.924	13.263	7.706	16.608
Cs3g23440	34.776	1.099e-05	yes	up	0	0.169	0.038	4.354	2.37	0.805	0.069	2.51
Cs3g16440	0.349	0.001942	yes	down	131.846	54.521	112.486	26.066	48.081	33.461	99.618	35.869
Cs3g25890	2.195	0.01531	yes	up	1.573	3.536	3.057	6.729	4.976	7.096	2.722	6.267
Cs8g18920	0.029	8.831e-10	yes	down	4.137	21.44	4.133	0.322	0.176	0.407	9.903	0.302
orange1.1t03724	9.938	5.838e-05	yes	up	0.08	0.053	0.115	0.956	0.539	1.156	0.083	0.884
Cs3g17500	0.459	0.002771	yes	down	127.358	60.961	110.304	42.061	51.979	47.861	99.541	47.3
Cs6g10110	0.49	0.005591	yes	down	3.436	5.371	4.153	2.385	2.008	2.207	4.32	2.2
Cs7g28150	43.895	6.493e-06	yes	up	0	0.036	0.106	0.861	3.457	2.52	0.047	2.279
Cs7g10890	0.425	0.01377	yes	down	2.294	2.645	2.961	1.476	1.881	1.146	2.633	1.501
Cs2g04720	7.367	1.061e-08	yes	up	1.002	0.632	0.971	3.701	8.981	7.067	0.868	6.583
Cs2g20920	5.426	0.007301	yes	up	2.134	0.232	1.105	5.272	8.648	5.561	1.157	6.494
Cs2g15310	90.197	7.338e-13	yes	up	0.09	0.463	0.038	34.205	7.777	14.125	0.197	18.702
Cs3g07720	15.845	0.002212	yes	up	0.07	0.214	0.317	7.837	0.793	1.658	0.2	3.429
Cs3g14540	97.816	3.495e-05	yes	up	0	0	0	1.117	2.586	1.866	0	1.856
Cs8g10050	0.475	0.03823	yes	down	3.096	2.467	2.269	1.401	1.185	1.317	2.611	1.301
Cs7g10620	0.268	1.15e-14	yes	down	5.209	5.932	5.652	1.562	1.606	1.677	5.598	1.615
orange1.1t01909	2.221	0.005109	yes	up	12.112	7.731	8.978	29.369	13.859	23.533	9.607	22.254
orange1.1t03962	10.035	0.02818	yes	up	0.1	0	0.029	0.237	0.597	0.464	0.043	0.433
Cs2g22470	0.383	0.003077	yes	down	3.266	2.574	1.884	1.476	0.646	1.023	2.575	1.048
Cs4g03740	39.808	0.01012	yes	up	0	0	0	0.369	0.333	0.426	0	0.376
Cs6g18420	2.37	0.0001439	yes	up	5.8	3.679	3.845	10.487	8.462	13.396	4.441	10.782
orange1.1t01738	38.989	0.02458	yes	up	0	0	0	0.274	0.069	0.18	0	0.174
orange1.1t01956	3.6	2.989e-07	yes	up	5.199	9.326	4.297	23.453	23.703	23.002	6.274	23.386
Cs7g15770	2.189	1.136e-08	yes	up	10.649	10.519	9.257	22.715	20.49	25.209	10.142	22.805
Cs1g21830	2.088	3.699e-07	yes	up	22.971	29.598	29.068	53.617	67.337	55.383	27.212	58.779
orange1.1t01747	0.066	3.05e-08	yes	down	5.48	9.931	6.152	1.013	0.157	0.313	7.188	0.494
Cs5g16780	31.168	1.206e-07	yes	up	0.281	2.77	0.327	58.946	18.747	32.372	1.126	36.688
Cs1g01620	0.202	2.708e-07	yes	down	4.558	2.129	4.46	0.833	0.656	0.843	3.716	0.777
Cs2g22140	2.549	0.005446	yes	up	0.581	1.327	1.009	2.678	2.831	1.914	0.972	2.474
Cs9g10830	24.386	0.0004507	yes	up	0	0.151	0.308	8.319	0.881	2.757	0.153	3.986
orange1.1t00055	3.885	0.000443	yes	up	2.394	1.381	3.941	13.989	9.07	8.763	2.572	10.607
Cs7g23610	19.712	2.884e-18	yes	up	0.381	0.846	0.279	7.969	13.869	9.265	0.502	10.368
Cs7g05460	9.228	8.691e-17	yes	up	4.198	2.387	5.883	47.541	29.325	40.377	4.156	39.081
Cs2g29110	2.031	5.012e-05	yes	up	1.242	0.971	1.115	2.167	2.458	2.255	1.109	2.293
Cs6g06880	59.302	0.04752	yes	up	0	0	0	0.842	0.029	0.076	0	0.316
Cs4g01125	19.041	4.195e-05	yes	up	0	0.143	0.317	2.641	1.704	5.173	0.153	3.173
Cs5g11380	0.398	0.001057	yes	down	3.977	2.797	3.922	1.155	1.303	1.866	3.565	1.441
Cs3g23050	3.16	0.03541	yes	up	1.813	4.739	5.316	24.182	6.905	8.536	3.956	13.208
Cs1g19960	2.238	1.352e-21	yes	up	17.081	19.694	17.062	44.815	38.404	42.575	17.946	41.931
Cs1g11800	5.692	2.016e-21	yes	up	1.032	1.069	1.192	7.998	5.681	5.874	1.098	6.518
Cs9g01890	30.4	0.006973	yes	up	0	0.053	0	0.719	0.646	0.398	0.018	0.588
Cs2g04210	0.458	0.02297	yes	down	3.176	2.628	2.663	0.852	1.019	1.696	2.822	1.189
Cs4g16620	8.253	0.009365	yes	up	0	0.321	0.154	1.76	0.95	1.468	0.158	1.393
Cs9g02950	2.263	0.005245	yes	up	1.062	0.944	0.932	3.313	1.822	1.98	0.979	2.372
Cs2g26840	2.554	0.006422	yes	up	1.663	3.403	1.903	5.196	8.11	4.964	2.323	6.09
Cs1g14210	0.222	0.01076	yes	down	5.41	0.909	3.768	0.861	0.411	1.118	3.362	0.797
Cs2g06990	4.75	0.007623	yes	up	0.24	0.989	0.202	2.981	2.184	1.876	0.477	2.347
Cs6g02450	0.195	0.01155	yes	down	1.032	3.741	1.961	0.189	0.627	0.531	2.245	0.449
orange1.1t02847	2.351	0.01876	yes	up	0.992	1.069	0.75	3.019	1.89	1.952	0.937	2.287
Cs6g20950	0.028	9.061e-11	yes	down	3.246	5.424	2.72	0.095	0.186	0.047	3.797	0.109
Cs4g07040	5.633	4.237e-39	yes	up	104.176	84.297	92.857	668.186	541.328	446.4	93.777	551.971
Cs2g28730	12.406	0.00261	yes	up	0.02	0.062	0.048	1.06	0.167	0.398	0.043	0.542
Cs7g09720	5.263	6.681e-06	yes	up	5.82	2.334	7.805	21.598	37.718	27.474	5.32	28.93
Cs7g21760	22.331	0.004193	yes	up	0	0.045	0.087	1.723	0.264	1.213	0.044	1.067
Cs1g05090	7.326	2.806e-07	yes	up	0.09	0.24	0.317	1.865	1.626	1.516	0.216	1.669
Cs9g18180	1200.98	0.0001146	yes	up	0	0.071	0.019	35.388	0.039	79.342	0.03	38.256
Cs6g11040	3.704	0.000953	yes	up	3.456	1.746	3.191	17.992	6.993	7.816	2.798	10.934
orange1.1t01882	0.318	0.003146	yes	down	1.252	1.906	1.471	0.331	0.48	0.72	1.543	0.51
Cs3g08950	2.031	0.04651	yes	up	21.478	7.411	15.717	31.224	31.097	29.681	14.869	30.667
Cs7g22300	0.368	0.01386	yes	down	4.238	1.39	3.22	0.786	1.126	1.345	2.949	1.086
Cs8g20490	3.848	0.02765	yes	up	0.301	0.071	0.298	0.577	1.185	0.9	0.223	0.887
Cs4g11820	0.297	0.02025	yes	down	1.272	0.463	0.884	0.246	0.215	0.332	0.873	0.264
Cs4g09130	3.329	2.028e-07	yes	up	5.67	5.505	6.421	25.034	12.165	22.557	5.865	19.919
orange1.1t03578	0.282	0.01365	yes	down	7.784	28.075	6.825	5.158	3.193	3.572	14.228	3.974
orange1.1t04767	0.228	2.798e-10	yes	down	13.224	19.622	16.918	3.795	2.909	6.442	16.588	4.382
Cs2g02550	0.42	0.01701	yes	down	14.616	10.635	13.544	2.83	6.807	7.143	12.932	5.593
Cs4g03050	4.033	6.952e-10	yes	up	19.124	43.975	28.713	162.281	138.503	159.489	30.604	153.424
Cs8g02870	7.459	0.02807	yes	up	0.22	0.971	0.192	7.345	0.676	1.696	0.461	3.239
Cs2g31360	0.066	5.21e-09	yes	down	1.483	2.984	2.115	0.18	0.059	0.218	2.194	0.152
orange1.1t03203	4.734	5.715e-08	yes	up	4.789	6.609	4.508	34.205	19.413	22.86	5.302	25.493
Cs1g16840	2.305	0.004055	yes	up	2.575	5.79	3.307	10.941	7.894	9.152	3.891	9.329
Cs7g11950	0.352	0.03478	yes	down	3.727	12.951	4.826	3	2.458	2.435	7.168	2.631
Cs7g07420	0.486	1.365e-08	yes	down	41.825	49.577	42.266	27.23	20.255	20.151	44.556	22.545
Cs2g04190	2.118	0.03277	yes	up	6.111	3.296	7.469	8.916	16.337	11.653	5.625	12.302
orange1.1t00266	2.747	0.0001022	yes	up	8.054	8.043	10.122	15.068	31.009	28.033	8.74	24.703
orange1.1t02773	2.969	0.02805	yes	up	0.491	0.552	0.269	1.77	0.656	1.459	0.437	1.295
Cs3g27280	2.39	1.849e-05	yes	up	1835.12	1035.77	1725.91	2848.07	4494.73	4136.96	1532.26	3826.59
Cs2g17210	2.313	0.04883	yes	up	0.481	0.846	0.481	1.978	1.312	1.061	0.603	1.45
Cs7g26900	0.069	0.000796	yes	down	0.811	0.882	1.365	0.104	0.059	0.057	1.019	0.073
Cs2g21440	46.786	2.792e-09	yes	up	0.07	0.187	0	5.064	3.32	3.505	0.086	3.963
orange1.1t04846	192.805	7.453e-08	yes	up	0	0	0.221	36.155	6.944	15.546	0.074	19.548
Cs1g20490	0.418	0.002161	yes	down	5.49	4.195	4.047	2.934	1.361	1.677	4.577	1.991
orange1.1t01624	3.368	0.02137	yes	up	1.062	3.554	1.663	9.077	3.644	7.749	2.093	6.823
Cs1g03390	3.533	2.697e-11	yes	up	1.262	1.995	1.701	6.029	5.504	6.641	1.653	6.058
Cs8g20310	16.53	0.02925	yes	up	0	0.721	0	6.266	3.144	2.889	0.24	4.1
Cs7g01390	2.57	2.669e-06	yes	up	8.956	11.205	14.563	33.675	23.722	33.868	11.575	30.422
Cs4g18640	2.94	0.0269	yes	up	0.301	0.178	0.375	0.984	0.862	0.767	0.285	0.871
Cs5g06040	0.103	1.33e-08	yes	down	1.312	2.637	1.932	0.293	0.215	0.123	1.96	0.21
Cs6g08050	4.237	0.0003297	yes	up	1.082	0.917	0.923	5.092	3.634	4.235	0.974	4.32
Cs6g05330	2.554	0.01023	yes	up	1.392	2.387	1.509	7.098	2.615	4.367	1.763	4.693
Cs3g20810	4.386	0.001056	yes	up	0.811	0.24	1.115	3.597	3.193	3.24	0.722	3.343
orange1.1t04296	0.187	0.009226	yes	down	1.012	1.621	1.327	0.407	0.069	0.303	1.32	0.26
Cs7g17335	2.711	4.308e-15	yes	up	6.021	5.879	5.027	17.756	16.063	13.794	5.642	15.871
orange1.1t03118	13.89	0.001586	yes	up	1.102	0	2.576	31.054	10.118	13.936	1.226	18.369
Cs5g02420	0.148	3.09e-10	yes	down	476.553	845.814	806.706	59.779	141.118	122.362	709.691	107.753
Cs2g12630	0.154	0.0005131	yes	down	33.6	5.264	28.155	3.076	4.721	2.965	22.34	3.587
Cs5g32440	2.256	0.000956	yes	up	68.202	39.842	56.897	106.695	198.611	142.304	54.98	149.203
Cs7g22000	2.208	0.003801	yes	up	26.157	39.316	19.638	81.746	47.415	66.268	28.37	65.143
Cs8g13190	2.038	2.369e-05	yes	up	2.164	2.316	2.326	6.067	4.319	4.064	2.269	4.817
Cs3g25110	2.813	2.453e-28	yes	up	17.732	20.665	17.351	55.037	58.649	49.377	18.583	54.354
Cs2g29710	0.119	0.03781	yes	down	0.661	0.454	0.961	0.208	0.049	0	0.692	0.086
Cs9g12040	23.296	4.74e-15	yes	up	0.381	0.303	0.404	10.723	2.84	13.519	0.363	9.027
Cs7g17180	11.6	8.081e-26	yes	up	0.27	0.517	0.538	6.076	5.122	4.917	0.442	5.372
Cs8g08820	4.538	9.57e-05	yes	up	9.497	7.838	12.054	18.712	62.302	50.618	9.796	43.877
Cs4g08990	2.516	0.0002121	yes	up	2.324	3.955	2.518	9.682	6.21	7.134	2.932	7.675
Cs8g20760	0.486	0.008073	yes	down	5.54	3.109	5.277	2.612	2.155	2.274	4.642	2.347
Cs7g16790	10.793	0.02154	yes	up	0.06	0.517	0.058	5.679	0.49	1.08	0.212	2.416
Cs1g21460	0.079	0.03277	yes	down	0.27	0.178	0.308	0.057	0	0	0.252	0.019
Cs7g18460	11.189	0.01162	yes	up	0	0.196	0.173	3.152	0.529	0.748	0.123	1.476
Cs5g08400	2.031	0.02623	yes	up	1.252	1.505	1.048	2.631	2.38	2.994	1.268	2.668
Cs6g07740	3.696	6.218e-07	yes	up	1.102	0.73	0.827	4.193	2.938	3.231	0.886	3.454
orange1.1t04913	3.154	0.03565	yes	up	0.401	0.214	0.26	1.155	0.382	1.355	0.292	0.964
orange1.1t01840	2.497	0.004028	yes	up	0.641	4.534	6.075	12.446	5.122	0.919	3.75	6.162
Cs3g06440	8.877	6.661e-56	yes	up	20.487	18.963	20.09	230.824	145.389	185.4	19.847	187.204
Cs2g23790	0.134	0.0001442	yes	down	2.785	7.553	2.009	0.852	0.558	0.303	4.116	0.571
Cs3g10980	0.339	0.01556	yes	down	30.434	9.611	21.061	10.373	7.6	3.638	20.369	7.204
Cs5g02520	0.393	0.001483	yes	down	14.366	5.968	11.766	4.477	4.006	4.604	10.7	4.362
orange1.1t02041	31.082	6.412e-68	yes	up	2.805	1.862	2.509	103.761	62.165	64.118	2.392	76.681
Cs7g24820	3.575	0.01135	yes	up	0.421	1.274	0.856	4.761	2.527	2.217	0.85	3.168
Cs2g18950	0.45	0.007636	yes	down	1.643	2.717	2.394	1.24	0.764	1.156	2.251	1.053
Cs1g01540	52.929	4.034e-38	yes	up	0.972	1.924	1.586	131.635	54.055	57.231	1.494	80.974
Cs5g06600	55.638	8.981e-06	yes	up	0.04	0.116	0.336	19.024	0.784	2.975	0.164	7.594
Cs8g02130	32.65	0.006191	yes	up	0	0	0.038	0.738	0.382	0.351	0.013	0.49
Cs7g30000	2.5	3.182e-06	yes	up	2.975	1.888	3.614	6.474	5.632	3.695	2.826	5.267
Cs7g16760	5.665	8.655e-33	yes	up	12.472	9.361	13.929	80.024	68.835	61.835	11.921	70.231
orange1.1t03802	3.55	2.291e-06	yes	up	7.984	3.287	5.623	23.614	18.423	19.942	5.631	20.66
Cs7g29570	2.497	0.009463	yes	up	253.173	122.313	120.446	524.532	261.09	509.874	165.311	431.832
Cs5g30160	9.032	9.211e-06	yes	up	1.703	0.41	1.923	8.897	17.718	11.387	1.345	12.667
Cs2g17090	7.316	0.02883	yes	up	0.19	0.125	0.365	3.71	0.304	0.786	0.227	1.6
Cs7g16020	0.498	3.363e-05	yes	down	205.307	147.609	152.359	75.452	92.479	90.171	168.425	86.034
Cs2g15970	20.535	0.04702	yes	up	0	0.178	0	2.887	0.167	0.711	0.059	1.255
Cs7g13810	0.462	2.653e-37	yes	down	214.995	215.099	232.019	114.551	102.959	101.122	220.704	106.211
Cs8g03560	3.755	0.001201	yes	up	5.54	15.864	16.207	27.589	55.828	61.503	12.537	48.307
Cs4g13640	7.285	1.672e-26	yes	up	3.306	4.881	6.046	39.6	30.216	40.415	4.744	36.744
Cs5g34010	0.456	0.01118	yes	down	9.497	7.731	10.093	2.802	4.966	5.116	9.107	4.295
Cs1g22020	2.161	0.0007682	yes	up	268.581	189.295	324.645	488.821	710.997	550.724	260.84	583.514
Cs2g09980	2.263	3.438e-05	yes	up	52.053	87.887	55.359	175.286	150.981	133.948	65.1	153.405
Cs7g04600	0.324	5.74e-09	yes	down	448.813	404.67	542.553	120.987	188.033	158.741	465.345	155.92
Cs1g22430	0.46	0.02332	yes	down	31.496	11.731	30.443	12.143	10.392	10.847	24.557	11.127
Cs6g17010	6.173	0.001894	yes	up	0.25	0.463	0.288	3.871	1.097	1.535	0.334	2.168
Cs9g12160	5.476	0.0009517	yes	up	17.151	2.485	12.641	52.889	48.228	81.152	10.759	60.756
Cs4g19580	15.053	5.709e-05	yes	up	0.04	0.392	0.038	2.991	2.057	2.283	0.157	2.444
Cs2g21550	4.491	0.0012	yes	up	1.002	1.683	0.529	4.231	5.034	5.599	1.071	4.955
orange1.1t01283	2.032	6.218e-07	yes	up	34.912	24.967	35.365	75.878	73.507	65.416	31.748	71.6
orange1.1t02800	8.724	0.04482	yes	up	0	0.08	0.077	0.719	0.196	0.549	0.052	0.488
Cs1g24000	3.204	0.001172	yes	up	0.511	0.65	0.558	3.644	1.028	2.52	0.573	2.397
Cs3g04140	3.477	1.03e-10	yes	up	2.234	3.242	2.365	9.171	8.1	6.935	2.614	8.069
Cs6g08920	2.181	0.007804	yes	up	1.152	2.084	1.519	4.022	3.203	3.477	1.585	3.567
orange1.1t01239	2.57	0.0169	yes	up	28.221	24.958	18.956	135.856	48.982	49.453	24.045	78.097
Cs3g05640	3.563	0.005268	yes	up	2.815	0.739	1.807	5.092	9.06	7.001	1.787	7.051
Cs6g02250	2.507	0.02916	yes	up	0.912	0.917	0.538	3.559	1.087	1.317	0.789	1.988
Cs8g14450	0.124	0.01159	yes	down	73.572	11.428	65.654	7.108	0.597	10.677	50.218	6.127
Cs9g08410	71.358	2.168e-17	yes	up	0.12	1.336	0.365	86.554	14.897	36.767	0.607	46.073
orange1.1t00485	0.47	0.01962	yes	down	37.718	14.545	30.578	13.43	14.447	13.149	27.614	13.675
Cs3g18980	2.788	0.0009713	yes	up	2.314	1.274	3.278	6.71	7.15	6.035	2.289	6.632
orange1.1t01487	2.621	0.01002	yes	up	0.962	0.579	1.471	2.584	2.243	3.259	1.004	2.695
Cs8g18830	0.445	0.003273	yes	down	2.324	1.924	2.807	1.174	0.911	1.156	2.352	1.08
orange1.1t00066	2.782	0.003432	yes	up	1.543	2.868	1.586	7.695	4.182	5.514	1.999	5.797
Cs3g15900	0.472	0.04348	yes	down	29.132	31.896	28.386	19.857	31.078	27.549	29.805	26.161
Cs3g02580	0.057	0.03809	yes	down	0.471	0.151	0.558	0	0.078	0	0.393	0.026
Cs5g13696	11.86	0.04939	yes	up	0.05	0.045	0	0.256	0.49	0.398	0.032	0.381
Cs4g15880	2.757	2.366e-18	yes	up	10.97	14.438	14.717	37.319	36.21	34.835	13.375	36.121
Cs1g05190	12.527	2.27e-07	yes	up	0.04	0.107	0.173	1.335	0.842	1.847	0.107	1.341
Cs8g19550	0.469	0.02526	yes	down	14.686	6.021	9.834	5.026	5.877	4.311	10.18	5.071
Cs1g22570	12.493	3.05e-05	yes	up	0.972	0.134	0.74	8.177	12.831	3.818	0.615	8.275
Cs4g07300	0.209	3.481e-10	yes	down	5.119	6.119	6.671	0.937	1.352	1.582	5.97	1.29
Cs3g16750	3.158	1.249e-17	yes	up	65.708	86.622	82.457	254.401	200.11	256.206	78.262	236.906
Cs2g27610	0.189	2.175e-06	yes	down	184.881	60.934	149.735	18.674	36.729	32.703	131.85	29.369
Cs7g30250	2.595	0.0006054	yes	up	33.811	22.856	27.934	57.053	110.129	59.694	28.2	75.625
Cs4g13690	0.212	1.978e-06	yes	down	26.327	51.163	37.028	4.543	10	10.269	38.173	8.271
Cs2g10480	4.293	0.01617	yes	up	0.301	0.285	0.135	1.543	0.47	1.184	0.24	1.066
Cs5g21910	4.942	0.0002133	yes	up	31.707	9.442	31.154	96.994	173.42	105.442	24.101	125.285
Cs2g17370	5.426	7.812e-08	yes	up	6.942	3.028	8.824	33.193	39.031	29.397	6.265	33.874
Cs1g22050	2.624	0.0006813	yes	up	10.389	12.648	23.532	38.635	41.078	46.8	15.523	42.171
Cs1g20000	2.481	1.553e-06	yes	up	34.261	45.391	32.712	123.949	71.999	90.227	37.455	95.392
Cs8g10700	2.898	0.005444	yes	up	3.707	10.885	5.681	25.11	13.947	16.996	6.758	18.684
Cs5g18050	2.799	0.000569	yes	up	12.052	5.024	8.882	22.507	30.48	22.434	8.653	25.14
Cs4g01480	5.385	2.008e-16	yes	up	2.354	4.275	3.941	16.402	22.498	18.417	3.523	19.106
Cs1g13690	2.896	0.0005899	yes	up	1.433	1.799	0.807	5.3	2.987	3.922	1.346	4.07
Cs7g08220	2.815	0.04526	yes	up	0.23	0.926	0.5	1.628	1.205	2.027	0.552	1.62
orange1.1t01656	0.325	0.0007127	yes	down	1.873	3.18	2.105	1.107	0.46	0.843	2.386	0.803
Cs7g15760	3.874	5.102e-07	yes	up	97.675	45.756	71.873	387.682	211.971	277.579	71.768	292.411
Cs2g11520	6.013	4.048e-11	yes	up	8.515	3.42	6.392	42.279	31.518	41.116	6.109	38.304
Cs2g20590	0.447	8.061e-07	yes	down	1121.73	843.249	947.233	562.125	365.9	440.043	970.737	456.023
Cs1g22610	0.334	0.0002605	yes	down	3.176	3.536	4.518	1.07	0.96	1.828	3.743	1.286
Cs5g17870	4.457	1.822e-06	yes	up	0.27	0.454	0.529	2.347	1.263	2.103	0.418	1.904
Cs5g03810	0.189	1.42e-11	yes	down	3.947	5.228	4.22	1.268	0.705	0.663	4.465	0.879
Cs6g21080	0.272	0.007467	yes	down	4.799	7.972	8.449	1.23	3.869	1.506	7.073	2.202
Cs2g25560	32.067	0.03951	yes	up	0	0	0.135	2.376	3.066	0.142	0.045	1.861
Cs3g02125	0.141	1.787e-06	yes	down	17.251	10.074	22.253	4.051	1.998	1.431	16.526	2.493
Cs7g22840	0.294	0.0001324	yes	down	1.863	2.743	1.605	0.823	0.509	0.559	2.07	0.63
Cs9g10530	2.546	1.017e-05	yes	up	15.398	23.47	12.371	44.976	44.124	46.828	17.08	45.309
Cs3g07190	0.282	0.007604	yes	down	9.407	2.458	9.151	2.186	2.145	1.876	7.005	2.069
Cs2g02870	6.765	2.196e-06	yes	up	2.595	1.523	2.374	8.793	26.073	10.269	2.164	15.045
orange1.1t00386	0.268	5.601e-22	yes	down	25.005	34.195	26.858	7.487	8.306	8.081	28.686	7.958
Cs2g30650	2.364	1.454e-10	yes	up	22.29	22.232	27.204	49.301	64.741	57.704	23.909	57.249
Cs9g10010	0.048	0.04836	yes	down	0.411	0.436	0.125	0.047	0	0	0.324	0.016
Cs2g06230	0.058	5.541e-05	yes	down	1.122	0.445	0.865	0.076	0	0.066	0.811	0.047
Cs5g21860	8.736	1.057e-07	yes	up	0.701	2.859	3.326	17.519	19.197	25.579	2.295	20.765
Cs1g23160	3.288	0.0001603	yes	up	34.512	21.974	47.227	129.533	73.36	153.748	34.571	118.88
orange1.1t00706	2.19	0.01023	yes	up	8.666	31.505	15.39	52.112	42.018	54.957	18.52	49.696
Cs2g08460	0.454	1.482e-05	yes	down	12.072	18.073	11.612	6.427	6.278	6.935	13.919	6.547
Cs4g18520	0.305	0.01495	yes	down	284.289	84.573	259.857	32.748	100.687	64.108	209.573	65.848
Cs4g09670	2.466	2.596e-05	yes	up	4.718	8.515	5.575	17.434	14.868	15.783	6.269	16.028
Cs9g12910	2.422	0.003262	yes	up	50.561	32.618	51.783	80.847	168.66	94.093	44.987	114.533
Cs9g14550	0.494	0.03452	yes	down	2.434	1.167	2.163	0.937	0.911	0.966	1.921	0.938
Cs8g08590	2.196	1.049e-26	yes	up	13.945	15.053	14.573	37.461	32.322	31.699	14.524	33.827
Cs8g14090	2.868	0.001848	yes	up	5.8	9.798	4.547	26.643	12.507	21.145	6.715	20.098
Cs7g12790	27.665	0.001064	yes	up	0.03	0	0.029	0.445	0.5	0.692	0.02	0.546
orange1.1t03366	0.461	9.667e-07	yes	down	34.231	36.306	30.924	18.437	15.289	15.726	33.82	16.484
Cs7g15550	0.444	0.005262	yes	down	1.853	1.683	1.375	0.795	0.627	0.843	1.637	0.755
Cs3g03320	3.48	0.000956	yes	up	2.064	1.977	3.374	14.377	5.181	8.735	2.472	9.431
Cs6g15280	0.362	0.0004361	yes	down	1.282	2.36	1.394	0.729	0.519	0.644	1.679	0.631
orange1.1t02397	101.758	2.091e-05	yes	up	0	0.071	0	3.01	3.712	1.449	0.024	2.724
Cs2g24730	0.126	4.348e-05	yes	down	6.722	40.51	17.553	2.65	1.91	4.348	21.595	2.969
orange1.1t00199	2.069	2.734e-09	yes	up	6.742	8.774	7.036	16.478	17.023	14.826	7.517	16.109
Cs3g15460	0.103	6.563e-29	yes	down	87.727	108.97	74.767	7.95	12.889	7.929	90.488	9.589
Cs6g21340	0.297	0.03675	yes	down	3.887	14.082	5.729	3.303	0.872	3.183	7.899	2.453
Cs7g07010	62.121	2.198e-08	yes	up	0.03	0	0.038	1.022	1.117	1.601	0.023	1.247
Cs2g07240	0.15	0.001256	yes	down	5.009	1.336	6.171	0.71	0.529	0.313	4.172	0.517
Cs2g28610	4.463	0.01772	yes	up	0.07	0.196	0.375	1.372	0.548	1.071	0.214	0.997
Cs8g05290	0.2	2.528e-10	yes	down	313.321	260.73	279.909	33.789	75.868	65.899	284.653	58.519
Cs1g15830	0.474	1.326e-05	yes	down	29.322	32.529	38.873	19.412	15.25	18.076	33.575	17.579
Cs4g20370	142.419	0.0006975	yes	up	0	0	0	2.811	0.215	0.682	0	1.236
Cs5g06310	50.809	0.004318	yes	up	0	0	0	0.36	0.157	0.294	0	0.27
Cs4g04210	27.684	4.482e-07	yes	up	0.381	3.598	3.018	120.854	16.445	45.748	2.332	61.016
Cs2g06640	7.321	0.0002105	yes	up	3.586	17.307	11.747	145.841	78.591	31.244	10.88	85.225
Cs2g17810	5.014	1.222e-20	yes	up	25.636	15.908	21.715	122.832	116.397	90.72	21.086	109.983
Cs7g22230	2.007	0.0009653	yes	up	3.747	3.634	4.614	6.54	7.63	6.679	3.998	6.95
orange1.1t02220	0.446	0.006719	yes	down	70.446	35.611	65.615	20.548	33.771	25.399	57.224	26.573
orange1.1t01795	0.459	1.857e-05	yes	down	10.799	11.196	10.497	3.663	5.632	5.627	10.831	4.974
Cs3g18070	2.387	0.00397	yes	up	64.415	59.366	118.398	142.793	240.179	212.428	80.726	198.467
Cs8g17890	2.821	0.003131	yes	up	2.675	2.565	5.931	9.834	13.369	10.696	3.724	11.3
Cs4g09090	20.85	0.04876	yes	up	0.04	0	0	0.104	0.353	0.388	0.013	0.282
Cs6g11700	4.969	7.867e-05	yes	up	6.271	11.811	20.84	45.071	80.971	59.116	12.974	61.719
Cs5g16830	22.393	2.77e-06	yes	up	0	0.383	0.135	6.54	3.702	2.416	0.173	4.219
Cs5g10420	2.551	9.648e-06	yes	up	2.645	1.79	2.576	5.546	7.023	5.968	2.337	6.179
Cs5g10410	2.022	0.01323	yes	up	1.613	0.998	1.73	3.218	2.997	2.672	1.447	2.962
orange1.1t03587	0.361	0.0225	yes	down	5.149	2.2	4.528	2.167	1.44	0.891	3.959	1.499
Cs4g11560	2.497	0.04323	yes	up	0.401	0.909	0.413	1.827	0.97	1.715	0.574	1.504
Cs8g13530	0.483	0.02428	yes	down	38.439	18.375	31.798	11.159	19.207	13.453	29.537	14.606
Cs1g09700	0.349	6.551e-05	yes	down	1.943	1.817	1.73	0.89	0.735	0.616	1.83	0.747
Cs8g21060	0.421	4.472e-06	yes	down	9.267	8.497	8.622	4.354	3.624	3.534	8.795	3.837
Cs5g06060	0.453	3.298e-05	yes	down	59.807	67.766	43.266	24.693	24.868	31.093	56.946	26.885
Cs2g06730	0.188	1.405e-11	yes	down	37.768	50.477	44.381	5.773	12.077	7.844	44.209	8.565
Cs5g08190	0.483	0.00127	yes	down	17.081	7.152	4.21	3.937	2.85	3.704	9.481	3.497
Cs1g23590	2.461	0.002307	yes	up	13.053	8.141	7.863	21.882	18.766	33.508	9.686	24.719
Cs1g16560	4.17	2.483e-18	yes	up	20.136	16.362	22.263	72.225	79.031	102.155	19.587	84.47
Cs4g16160	0.354	0.002264	yes	down	1.903	1.871	1.134	0.776	0.411	0.635	1.636	0.607
Cs3g06230	2.398	0.009845	yes	up	1.863	0.49	0.932	2.158	1.812	2.558	1.095	2.176
Cs5g18370	3.59	0.0007611	yes	up	0.491	1.523	0.98	3.701	2.938	4.481	0.998	3.707
Cs9g19450	0.214	0.03196	yes	down	3.616	2.645	4.105	0.502	1.508	0.341	3.455	0.784
Cs4g20550	0.419	0.01933	yes	down	2.294	1.942	1.384	0.663	0.97	0.786	1.873	0.806
orange1.1t03347	0.461	0.03941	yes	down	33.78	12.675	33.327	14.632	11.234	14.703	26.594	13.523
orange1.1t00416	105.493	0.0003497	yes	up	0	0.062	0	5.234	0.245	1.004	0.021	2.161
Cs7g18190	0.395	0.005373	yes	down	2.835	1.71	4.191	0.786	0.901	0.824	2.912	0.837
Cs6g06020	0.014	0.00186	yes	down	0.11	0.374	0.24	0	0	0	0.241	0
Cs1g15480	0.499	0.02789	yes	down	13.334	5.024	11.622	3.01	6.455	3.411	9.993	4.292
Cs5g32450	0.287	1.027e-05	yes	down	24.223	20.673	27.809	5.092	11.156	5.694	24.235	7.314
Cs5g10550	5.744	0.002304	yes	up	1.653	1.701	1.451	20.283	2.948	6.035	1.602	9.755
orange1.1t03595	0.49	0.003375	yes	down	2.835	1.79	2.076	1.06	1.322	0.985	2.234	1.122
Cs7g13600	0.48	1.348e-06	yes	down	8.004	9.085	7.661	4.098	4.123	4.443	8.25	4.221
Cs8g06740	15.137	1.28e-05	yes	up	0.421	7.999	2.144	63.205	55.329	46.933	3.521	55.156
Cs9g05010	2.302	0.03167	yes	up	2.504	5.318	4.191	14.774	5.769	7.929	4.004	9.491
Cs8g08680	7.83	0.03473	yes	up	0.16	0.062	0.038	1.524	0.127	0.54	0.087	0.73
Cs8g11420	0.376	0.01462	yes	down	41.414	12.577	28.001	8.584	10.999	12.401	27.331	10.661
Cs9g02790	0.429	2.856e-13	yes	down	628.385	792.914	796.382	302.812	328.535	338.04	739.227	323.129
Cs1g01370	2.063	5.815e-05	yes	up	44.84	72.718	66.894	121.157	138.111	134.782	61.484	131.35
Cs7g11430	0.403	1.27e-08	yes	down	8.084	10.288	8.18	3.966	3.124	3.979	8.851	3.69
Cs1g06390	4.81	0.00676	yes	up	0.24	0.383	0.106	1.76	0.94	0.995	0.243	1.232
orange1.1t01780	4.314	0.003023	yes	up	6.832	1.327	7.219	20.491	25.544	23.002	5.126	23.012
Cs3g21510	0.401	0.0003206	yes	down	58.845	62.493	59.531	16.137	30.852	27.9	60.29	24.963
Cs9g11480	6.516	0.02037	yes	up	0.751	0.748	1.307	14.841	0.784	3.884	0.935	6.503
orange1.1t02844	0.425	0.02185	yes	down	48.286	25.902	36.922	16.043	18.276	16.361	37.037	16.893
Cs9g03820	0.344	3.403e-13	yes	down	423.989	357.56	395.154	176.819	110.324	135.123	392.234	140.755
Cs9g04250	2.195	2.415e-13	yes	up	17.171	20.638	21.378	41.569	46.308	46.326	19.729	44.734
Cs6g08060	3.019	0.005708	yes	up	14.586	4.133	13.506	33.827	36.798	30.742	10.742	33.789
orange1.1t04839	4.231	5.735e-05	yes	up	0.791	0.579	1.029	2.044	3.898	3.003	0.8	2.982
Cs2g13810	46.174	0.004125	yes	up	0	0	0.058	1.647	0.323	1.573	0.019	1.181
Cs5g02380	2.091	2.715e-05	yes	up	11.22	10.573	16.889	26.463	30.167	29.7	12.894	28.777
Cs5g29990	0.122	3.882e-05	yes	down	9.597	7.945	10.92	0.511	2.605	0.322	9.487	1.146
Cs8g08620	11.119	7.667e-20	yes	up	1.342	2.138	0.807	15.134	17.62	16.323	1.429	16.359
Cs4g01230	4.09	0.01594	yes	up	37.157	4.89	24.589	101.073	114.732	78.726	22.212	98.177
orange1.1t04316	5.502	0.002068	yes	up	3.516	3.545	5.787	32.114	4.701	36.834	4.283	24.55
Cs8g14280	2.099	0.0006011	yes	up	18.002	12.23	17.303	45.478	29.383	29.672	15.845	34.844
Cs9g06790	0.066	0.002658	yes	down	0.591	0.837	0.211	0.066	0	0.047	0.546	0.038
Cs8g16650	20.043	0.04457	yes	up	0	0.062	0.058	1.931	0.118	0.455	0.04	0.835
Cs4g03370	3.8	2.638e-13	yes	up	6.692	6.066	5.623	29.274	17.718	25.778	6.127	24.257
orange1.1t04991	0.008	0.01169	yes	down	38.719	3.91	22.936	0	0	0.521	21.855	0.174
Cs2g14170	2.525	0.0002059	yes	up	4.989	3.313	5.873	12.919	13.203	7.835	4.725	11.319
Cs5g01770	0.316	0.007808	yes	down	1.883	2.69	1.673	0.435	1.048	0.559	2.082	0.681
orange1.1t02045	3.536	8.449e-08	yes	up	2.204	2.61	4.047	9.985	12.155	10.44	2.954	10.86
Cs5g32540	0.268	5.234e-07	yes	down	4.208	3.696	4.383	1.704	0.833	0.891	4.096	1.143
Cs4g01990	7.733	0.02139	yes	up	0.09	0.045	0.048	1.032	0.127	0.294	0.061	0.484
Cs2g23280	7.418	2.071e-05	yes	up	61.33	11.517	34.202	347.06	149.845	339.878	35.683	278.928
Cs9g08100	2.894	0.0009163	yes	up	63.954	34.453	84.956	133.565	187.289	227.084	61.121	182.646
Cs9g11990	7.008	4.375e-11	yes	up	4.418	2.476	4.23	17.538	15.26	27.862	3.708	20.22
Cs1g22140	907.655	1.227e-11	yes	up	0	0	0	4.108	1.587	5.457	0	3.717
Cs3g10190	3.583	0.004133	yes	up	1.392	3.812	0.98	10.137	6.014	7.2	2.061	7.784
Cs8g10180	3.042	0.0001678	yes	up	18.713	32.217	14.544	90.634	48.649	68.637	21.825	69.307
orange1.1t01376	0.224	0.02577	yes	down	2.945	0.864	2.788	0.615	0.46	0.531	2.199	0.535
Cs2g09900	2.586	1.377e-05	yes	up	1.372	1.22	1.355	2.537	4.104	3.344	1.316	3.328
Cs3g05650	8.294	1.137e-07	yes	up	0.801	0.383	1.548	8.707	9.001	6.044	0.911	7.917
Cs1g01160	3.635	2.502e-10	yes	up	0.511	0.508	0.644	1.978	2.027	2.293	0.554	2.099
Cs3g27780	7.067	0.0001964	yes	up	1.893	10.27	1.942	36.325	31.518	35.1	4.702	34.314
Cs7g12520	0.423	0.04302	yes	down	8.726	16.826	8.988	6.19	2.586	6.499	11.513	5.092
Cs6g07100	0.376	4.99e-07	yes	down	2.424	3.171	2.518	1.24	0.862	1.004	2.704	1.035
Cs1g18410	3.797	1.136e-08	yes	up	2.925	1.897	1.509	7.742	11.068	8.479	2.11	9.096
Cs6g18130	0.263	0.00591	yes	down	1.312	2.236	1.269	0.644	0.402	0.275	1.606	0.44
Cs9g02520	151.902	0.0003416	yes	up	0	0	0	2.934	0.333	0.578	0	1.282
Cs3g11715	0.419	0.001894	yes	down	3.556	3.981	3.009	1.467	0.509	1.468	3.515	1.148
orange1.1t01255	6.386	0.0004698	yes	up	0.14	0.196	0.038	0.994	0.774	0.644	0.125	0.804
Cs5g32470	0.462	0.001697	yes	down	1.853	1.942	1.48	1.107	0.558	0.824	1.758	0.83
Cs4g11890	17.704	9.583e-08	yes	up	0.07	0.356	0.077	3.644	1.685	3.922	0.168	3.084
orange1.1t00746	5.54	0.002522	yes	up	0.15	0.134	0.288	1.249	1.303	0.786	0.191	1.113
Cs3g21160	20.85	2.742e-06	yes	up	0.18	3.955	1.519	78.538	38.962	58.386	1.885	58.629
Cs9g13790	0.487	0.0117	yes	down	29.883	13.174	19.638	9.758	10.578	11.255	20.898	10.53
Cs7g23790	0.098	0.00234	yes	down	1.052	1.3	0.404	0.17	0.069	0.038	0.919	0.092
Cs5g18140	2.459	0.03198	yes	up	3.065	2.147	3.874	3.786	10.735	8.451	3.029	7.657
Cs7g11980	3.16	0.001929	yes	up	7.253	20.771	7.315	44.531	32.851	38.397	11.78	38.593
Cs7g02670	4.299	7.891e-09	yes	up	19.866	15.187	28.126	134.739	68.022	83.416	21.06	95.392
Cs1g20090	6.229	0.03482	yes	up	0.521	0.677	0.442	8.812	0.813	1.336	0.547	3.654
Cs1g19400	2.181	0.004056	yes	up	1.342	1.176	1.567	3.341	3.359	2.558	1.362	3.086
Cs5g01380	0.125	3.342e-05	yes	down	1.563	0.917	1.413	0.047	0.176	0.256	1.298	0.16
Cs1g03800	0.406	6.446e-07	yes	down	59.907	70.162	56.272	26.198	17.816	28.828	62.114	24.281
orange1.1t02028	324.258	2.093e-07	yes	up	0	0	0	0.388	1.499	0.644	0	0.844
Cs8g02530	0.193	0.005004	yes	down	134.22	15.196	90.137	15.626	22.067	10.506	79.851	16.066
Cs8g05870	0.494	1.027e-05	yes	down	47.776	33.286	42.151	14.661	17.483	12.477	41.071	14.874
orange1.1t01660	3.347	7.079e-06	yes	up	133.619	56.498	75.093	327.203	292.383	307.715	88.403	309.1
orange1.1t04874	0.092	0.0006901	yes	down	29.403	5.897	19.571	3.379	1.734	0.256	18.29	1.79
Cs2g26480	7.377	0.02489	yes	up	0.02	0.009	0.019	0.17	0.069	0.085	0.016	0.108
Cs4g13850	290.622	0.0001277	yes	up	0	0	0	10.648	0.245	3.742	0	4.878
Cs2g13720	2.757	0.03457	yes	up	1.212	1.318	2.317	6.701	3.79	3.789	1.616	4.76
orange1.1t01290	0.203	0.0008838	yes	down	14.075	2.824	10.478	2.054	1.577	1.876	9.126	1.836
Cs7g30820	6.126	0.03639	yes	up	0.331	0	0.154	1.193	0.695	1.222	0.162	1.037
Cs8g18580	0.346	6.809e-14	yes	down	7.944	8.782	8.498	3.303	2.831	2.548	8.408	2.894
Cs2g15270	0.163	2.414e-09	yes	down	2754.17	2877.31	4118.45	323.985	836.493	466.172	3249.98	542.217
Cs3g12960	0.262	0.000472	yes	down	39.811	24.049	36.96	4.221	14.133	8.782	33.607	9.045
Cs9g19070	0.138	3.262e-06	yes	down	1.232	1.568	1.615	0.293	0.147	0.189	1.472	0.21
Cs7g05040	2.832	0.04385	yes	up	0.12	0.187	0.154	0.767	0.294	0.351	0.154	0.471
orange1.1t03822	5.074	0.0001457	yes	up	2.474	1.452	3.086	8.007	12.41	13.509	2.337	11.309
Cs2g08540	12.269	0.0001048	yes	up	1.553	0.258	0.365	3.152	17.924	8.233	0.725	9.77
orange1.1t03055	2.235	0.0008406	yes	up	8.575	14.207	7.075	23.198	21.548	23.04	9.952	22.595
orange1.1t01298	0.129	0.003882	yes	down	3.376	0.775	2.509	0.17	0.206	0.502	2.22	0.293
Cs9g08380	11.86	5.072e-05	yes	up	0.1	0.098	0.298	3.833	0.93	1.535	0.165	2.099
Cs3g20410	3.403	1.806e-05	yes	up	20.477	16.14	23.378	84.235	39.452	90.256	19.998	71.314
Cs6g15360	200.993	4.083e-12	yes	up	0.16	0	0.279	59.807	21.332	17.962	0.146	33.034
Cs1g06650	9.069	0.04717	yes	up	0.01	0.143	0.067	1.524	0.049	0.549	0.073	0.707
Cs7g06130	6.294	1.242e-28	yes	up	8.756	5.398	8.728	51.497	49.717	48.382	7.627	49.865
orange1.1t02620	23.199	4.825e-06	yes	up	0.12	0.169	0	1.618	2.87	2.34	0.096	2.276
Cs3g15590	0.26	3.987e-08	yes	down	63.534	28.877	43.218	11.784	11.773	13.055	45.21	12.204
orange1.1t04633	0.351	0.0272	yes	down	5.45	1.933	5.7	2.092	1.41	1.146	4.361	1.549
Cs2g15260	0.347	3.43e-14	yes	down	438.515	673.754	572.073	199.032	203.665	203.751	561.447	202.149
Cs5g29870	9.586	3.17e-11	yes	up	1.342	2.004	3.374	31.214	23.311	12.988	2.24	22.504
Cs9g16630	2.761	3.143e-09	yes	up	38.018	43.868	27.809	93.331	102.45	113.864	36.565	103.215
Cs6g06660	2.479	0.02077	yes	up	1.803	0.971	2.317	3.492	5.749	3.553	1.697	4.265
Cs4g06950	9.768	2.863e-06	yes	up	0.25	0.428	0.298	4.713	1.714	2.994	0.325	3.14
Cs8g05910	2.111	0.04965	yes	up	119.414	54.699	42.622	133.016	165.918	175.68	72.245	158.205
orange1.1t02464	0.26	0.0001636	yes	down	12.552	6.654	10.795	4.363	1.381	3.448	10	3.064
Cs5g30390	3.888	0.002813	yes	up	13.735	38.105	36.557	90.908	55.985	190.478	29.466	112.457
orange1.1t01769	2.696	2.673e-05	yes	up	3.256	3.242	3.932	14.017	6.915	8.337	3.477	9.756
Cs8g19105	3.691	0.001904	yes	up	5.069	8.453	4.326	33.637	9.824	19.023	5.949	20.828
orange1.1t05060	0.235	0.03013	yes	down	1.102	2.77	3.528	0.88	0.323	0.152	2.467	0.452
Cs2g21460	0.313	5.299e-13	yes	down	97.454	127.052	93.973	43.055	27.748	32.987	106.16	34.597
Cs5g06000	3.61	0.002148	yes	up	0.882	0.668	1.471	6.18	2.36	2.852	1.007	3.797
orange1.1t04905	0.397	0.008728	yes	down	26.097	28.877	24.128	13.487	5.318	15.092	26.367	11.299
Cs3g17890	3.415	2.461e-15	yes	up	32.999	27.416	21.08	95.65	93.4	99.748	27.165	96.266
Cs9g08430	9.151	5.099e-06	yes	up	4.187	3.126	6.19	48.279	8.57	13.945	4.501	23.598
Cs2g14090	4.783	1.017e-43	yes	up	4.328	4.169	4.21	16.175	20.656	17.668	4.236	18.166
Cs6g09320	4.347	4.276e-06	yes	up	1.533	0.998	2.355	6.635	8.59	6.925	1.629	7.383
Cs5g10130	2.141	0.0002171	yes	up	10.469	6.493	11.304	22.923	20.47	19.487	9.422	20.96
Cs6g15570	0.125	5.185e-08	yes	down	5.86	15.062	10.112	1.798	0.793	1.459	10.345	1.35
orange1.1t00717	0.441	0.004658	yes	down	1.232	1.309	1.278	0.634	0.548	0.549	1.273	0.577
Cs3g27060	59.549	0.008971	yes	up	0	0	0	1.117	0.157	0.559	0	0.611
Cs9g18660	0.365	0.001525	yes	down	12.222	29.376	18.014	10.25	5.553	6.764	19.871	7.522
orange1.1t03062	0.156	0.000864	yes	down	13.695	2.191	8.978	1.6	1.312	1.146	8.288	1.353
Cs8g02590	0.464	0.01242	yes	down	4.468	5.514	4.422	3.133	1.361	2.463	4.801	2.319
Cs3g24090	0.486	0.000213	yes	down	340.52	196.242	268.777	125.236	143.9	132.357	268.513	133.831
Cs1g22590	3.176	0.001608	yes	up	14.376	29.607	13.89	88.353	35.152	69.556	19.291	64.354
Cs4g03730	2.61	6.458e-09	yes	up	2.474	3.064	2.759	8.66	7.571	6.281	2.766	7.504
Cs7g29730	0.287	0.001105	yes	down	169.614	52.962	72.392	37.556	28.286	22.746	98.323	29.529
Cs2g30570	4.176	8.259e-05	yes	up	0.461	0.989	0.529	3.682	1.988	2.908	0.66	2.859
Cs3g24380	11.632	7.415e-07	yes	up	0.22	1.283	0.481	10.648	4.662	8.649	0.661	7.986
Cs4g03940	0.388	3.452e-07	yes	down	20.727	18.545	17.793	6.18	9.207	7.541	19.022	7.643
Cs8g04000	0.24	0.02412	yes	down	1.523	6.52	1.644	0.445	0.784	1.137	3.229	0.789
Cs2g14570	2.528	1.971e-09	yes	up	5.4	9.014	7.277	21.267	18.717	16.532	7.23	18.839
orange1.1t03075	2.196	2.983e-06	yes	up	1.192	1.479	1.874	3.701	3.487	3.259	1.515	3.482
Cs7g02920	0.335	0.0003387	yes	down	31.747	26.463	39.402	7.515	17.748	8.697	32.537	11.32
orange1.1t05016	0.409	0.007831	yes	down	22.029	15.32	29.366	8.14	7.444	12.856	22.238	9.48
Cs5g31670	0.248	5.76e-06	yes	down	25.506	30.81	44.939	5.755	12.723	7.333	33.752	8.604
Cs3g19780	7.846	0.01034	yes	up	0.2	0.828	0.144	6.796	1.028	1.914	0.391	3.246
Cs3g02570	0.463	2.504e-05	yes	down	12.222	20.718	16.37	8.31	7.493	8.507	16.437	8.103
Cs7g02710	0.437	0.0124	yes	down	2.274	1.274	2.451	0.946	0.891	0.663	2	0.833
Cs9g01150	0.261	0.003457	yes	down	147.634	33.856	81.966	16.913	33.947	20.264	87.819	23.708
Cs7g16220	0.361	1.153e-13	yes	down	52.674	66.064	53.071	18.806	24.036	21.865	57.27	21.569
Cs4g11920	0.433	0.001031	yes	down	27.87	20.335	27.309	8.196	15.299	11.179	25.171	11.558
Cs1g25115	0.07	0.007645	yes	down	0.791	3.126	1.346	0.312	0	0.076	1.754	0.129
Cs7g06920	0.134	0.01984	yes	down	0.721	0.205	1.067	0.076	0.02	0.18	0.664	0.092
Cs9g19350	4.356	3.496e-08	yes	up	14.907	8.506	14.38	41.588	78.15	50.04	12.598	56.593
Cs1g21750	2.521	2.938e-17	yes	up	2.224	2.378	2.586	6.351	6.543	5.883	2.396	6.259
Cs8g16470	0.072	0.01317	yes	down	0.1	0.232	0.106	0.009	0.02	0	0.146	0.01
Cs9g04770	0.143	0.02154	yes	down	11.991	1.425	29.693	1.306	3.634	1.412	14.37	2.117
Cs5g28330	11.267	0.01329	yes	up	0.05	0.125	0.115	0.133	2.468	0.777	0.097	1.126
Cs2g01250	22.596	0.008716	yes	up	0.14	0	0.586	13.563	0.617	4.064	0.242	6.081
Cs5g10280	0.438	0.02174	yes	down	3.116	5.3	3.268	1.221	1.851	2.132	3.895	1.735
Cs3g12980	0.074	0.000471	yes	down	0.671	0.873	0.836	0.085	0	0.114	0.793	0.066
orange1.1t02947	3.63	0.0003588	yes	up	81.696	27.924	45.804	279.283	137.455	175.841	51.808	197.526
Cs1g06750	2.233	0.00184	yes	up	8.034	11.143	9.536	29.7	14.084	23.438	9.571	22.407
Cs6g13640	18.189	4.816e-73	yes	up	29.302	27.835	19.59	521.181	537.979	390.306	25.576	483.155
Cs7g18970	10.332	6.45e-06	yes	up	0.321	0.303	0.308	1.268	4.731	3.846	0.311	3.282
Cs8g02760	0.201	7.335e-09	yes	down	1.433	1.149	1.365	0.284	0.245	0.303	1.316	0.277
Cs1g21970	2.097	0.0002226	yes	up	10.99	6.663	9.238	16.98	20.921	20.406	8.964	19.436
Cs8g16450	2.072	8.803e-07	yes	up	49.208	47.751	47.486	126.353	79.903	101.833	48.148	102.696
orange1.1t03275	0.12	1.123e-06	yes	down	0.872	1.345	1.394	0.227	0.118	0.133	1.204	0.159
Cs7g24430	0.419	0.04537	yes	down	9.858	4.498	7.873	2.385	4.515	2.965	7.41	3.288
Cs4g19300	5.502	1.485e-07	yes	up	1.853	5.175	2.115	19.09	14.721	18.161	3.048	17.324
Cs5g12850	58.566	0.002555	yes	up	0	0	0	18.522	5.005	7.058	0	10.195
Cs9g02980	0.215	0.0006315	yes	down	1.633	0.98	0.952	0.416	0.147	0.237	1.188	0.267
Cs3g07330	14.271	0.0002226	yes	up	0	0.178	0.26	3.502	1.048	2.056	0.146	2.202
Cs3g15290	0.486	0.03725	yes	down	11.35	6.654	9.776	2.887	6.788	4.301	9.26	4.659
Cs2g28420	0.275	8.288e-07	yes	down	29.934	23.105	28.444	4.713	10.568	7.399	27.161	7.56
Cs7g10220	2.184	0.01156	yes	up	89.751	150.299	90.022	372.851	170.031	207.047	110.024	249.976
orange1.1t01908	6.921	1.586e-08	yes	up	0.291	0.249	0.221	2.48	1.234	1.791	0.254	1.835
orange1.1t04173	4.153	6.957e-07	yes	up	6.852	5.05	11.227	40.244	22.909	36.995	7.71	33.383
orange1.1t02759	0.149	4.693e-07	yes	down	79.382	21.422	62.751	8.878	9.07	6.726	54.518	8.225
Cs4g18500	0.033	0.002688	yes	down	0.621	0.543	1.278	0	0.088	0	0.814	0.029
orange1.1t02291	117.784	0.001167	yes	up	0	0	0	0.293	1.557	3.268	0	1.706
Cs1g01800	2.355	0.03665	yes	up	21.328	8.373	31.183	57.517	42.312	48.581	20.295	49.47
Cs4g17630	2.18	2.896e-07	yes	up	7.634	9.397	10.43	23.7	17.091	21.354	9.154	20.715
Cs1g02195	4.036	1.164e-13	yes	up	3.947	2.948	4.652	15.323	16.984	15.556	3.849	15.954
orange1.1t00370	2.367	0.01025	yes	up	0.631	1.479	0.711	2.612	2.684	2.226	0.94	2.507
Cs6g07970	7.408	4.788e-05	yes	up	0.611	0.534	0.615	8.452	2.047	3.249	0.587	4.583
Cs5g28610	0.32	0.004694	yes	down	2.104	2.102	1.144	0.521	0.627	0.625	1.783	0.591
Cs1g06020	6.94	0.01927	yes	up	0.451	0.57	0.692	5.366	0.47	6.603	0.571	4.146
Cs6g05670	2.799	1.88e-08	yes	up	0.581	0.624	0.596	1.988	1.548	1.724	0.6	1.753
orange1.1t00608	0.428	0.0001762	yes	down	4.298	5.514	4.624	1.817	2.272	2.416	4.812	2.168
Cs9g18650	0.126	3.995e-44	yes	down	25.916	27.283	34.903	23.576	13.82	21.212	29.367	19.536
Cs2g13330	0.273	0.0006735	yes	down	27.96	7.767	21.619	7.203	3.359	5.713	19.115	5.425
Cs4g07100	2.528	1.475e-11	yes	up	45.331	65.414	62.607	170.96	141.451	142.484	57.784	151.632
Cs7g17340	2.227	1.068e-05	yes	up	6.752	6.101	4.412	14.632	16.249	11.691	5.755	14.191
Cs5g30645	0.294	0.0005053	yes	down	3.707	1.924	2.855	1.249	0.823	1.364	2.829	1.145
Cs4g06640	0.381	1.392e-10	yes	down	5.189	4.489	4.316	1.751	1.724	2.046	4.665	1.84
Cs2g20400	13.958	0.0001324	yes	up	0.671	0.267	0.894	1.439	16.014	8.28	0.611	8.578
orange1.1t03032	0.356	3.404e-05	yes	down	68.673	95.244	78.842	18.305	37.366	27.947	80.92	27.873
Cs2g01270	0.117	0.0133	yes	down	0.942	16.728	7.527	1.211	1.009	0.843	8.399	1.021
Cs1g19000	0.477	3.282e-05	yes	down	10.759	6.867	6.633	1.637	4.417	2.908	8.086	2.987
Cs5g28920	2.095	0.04642	yes	up	3.767	7.063	5.066	16.544	6.504	11.785	5.299	11.611
orange1.1t00305	0.442	0.0001755	yes	down	13.835	7.963	10.516	4.486	5.504	4.566	10.771	4.852
Cs3g23900	0.171	0.0005247	yes	down	4.939	2.36	3.384	0.312	0.686	0.824	3.561	0.607
Cs5g05740	3.117	8.054e-05	yes	up	0.972	0.695	0.769	2.376	3.536	1.904	0.812	2.605
Cs1g17580	0.043	0.002795	yes	down	0.361	0.721	0.288	0	0	0.057	0.457	0.019
Cs1g19780	0.485	0.001376	yes	down	23.813	17.022	22.359	8.263	12.165	10.601	21.065	10.343
orange1.1t00272	0.028	0.03145	yes	down	0.601	0.036	0.634	0	0.039	0	0.424	0.013
Cs6g10500	0.354	0.03416	yes	down	2.935	1.764	4.95	0.719	1.234	1.573	3.216	1.175
Cs7g24740	0.397	0.03782	yes	down	5.931	2.494	5.96	0.994	2.37	1.866	4.795	1.743
Cs1g19150	37.453	2.799e-13	yes	up	0.07	0	0.173	2.925	3.849	3.088	0.081	3.287
orange1.1t02075	0.311	0.008079	yes	down	11.861	37.927	14.38	5.31	6.317	8.877	21.389	6.835
orange1.1t03895	0.121	0.01108	yes	down	0.25	0.436	0.279	0.019	0.049	0.047	0.322	0.038
Cs6g19470	2.034	0.04319	yes	up	0.711	0.552	0.538	1.713	1.048	1.033	0.6	1.265
Cs2g06470	122.871	1.618e-06	yes	up	0	0.018	0	0.984	1.009	0.701	0.006	0.898
orange1.1t00804	2.626	6.92e-24	yes	up	45.281	48.401	40.488	123.287	126.564	117.152	44.723	122.334
Cs6g18110	0.413	0.04443	yes	down	2.204	2.343	1.711	1.107	0.901	0.682	2.086	0.897
Cs5g07230	667.211	1.485e-11	yes	up	0	0	0	5.887	2.889	3.013	0	3.93
Cs3g06690	0.251	0.0007577	yes	down	5.35	1.648	4.681	1.306	0.891	1.336	3.893	1.178
Cs6g06290	5.641	0.0002295	yes	up	0.19	0.472	0.115	1.647	1.636	1.269	0.259	1.517
Cs2g12080	0.178	3.993e-08	yes	down	49.188	22.09	43.728	5.442	10.588	5.116	38.335	7.049
Cs9g06450	3.769	2.523e-08	yes	up	4.698	2.948	3.797	17.992	10.431	16.541	3.814	14.988
orange1.1t04897	2.723	4.605e-06	yes	up	13.314	22.918	14.563	44.191	58.962	41.58	16.932	48.244
Cs3g20300	0.472	0.01834	yes	down	22.57	12.185	22.743	6.833	10.607	10.629	19.166	9.356
orange1.1t01963	0.463	4.56e-06	yes	down	54.578	75.978	54.503	35.038	23.8	29.814	61.686	29.551
Cs6g15290	0.342	1.468e-16	yes	down	232.436	169.619	221.618	80.487	64.34	76.746	207.891	73.858
Cs5g27740	0.358	0.001661	yes	down	45.211	17.975	39.585	11.717	14.143	12.515	34.257	12.792
Cs1g23090	12.441	0.002028	yes	up	0.25	0.98	0.404	18.078	0.901	3.856	0.545	7.612
Cs9g18740	4.38	3.937e-08	yes	up	1.974	1.683	1.336	10.212	4.584	7.958	1.664	7.585
Cs9g07970	5.322	0.00719	yes	up	1.413	0.757	2.72	2.584	15.563	8.488	1.63	8.878
Cs5g13670	0.176	7.588e-05	yes	down	22.671	6.19	21.532	3.379	2.576	3.382	16.798	3.112
Cs5g13360	2.222	0.04131	yes	up	0.751	0.748	0.788	2.83	1.077	1.412	0.762	1.773
Cs1g16930	3.603	0.03171	yes	up	0.471	0.481	0.615	2.073	2.243	1.838	0.522	2.051
Cs9g14480	349.706	0.005178	yes	up	0	0.08	0	19.516	0.049	11.406	0.027	10.324
Cs7g16240	0.329	1.7e-09	yes	down	80.925	102.575	79.102	26.208	38.071	26.1	87.534	30.126
Cs3g17750	2.105	0.008273	yes	up	7.093	4.044	3.912	12.986	8.835	11.179	5.016	11
Cs4g12645	28.149	0.04164	yes	up	0	0	0	0.577	1.175	1.279	0	1.01
Cs7g16800	6.755	0.02403	yes	up	0.691	0.704	0.298	3.852	3.438	4.661	0.564	3.984
Cs4g07340	6.233	0.04281	yes	up	0.13	2.129	0.827	15.901	1.508	5.495	1.029	7.635
Cs9g13520	2.757	0.0003932	yes	up	11.07	6.778	12.612	22.744	46.171	26.593	10.153	31.836
Cs4g18240	4.925	8.911e-05	yes	up	20.026	57.656	28.126	187.732	89.257	259.257	35.269	178.749
Cs4g18570	0.469	5.428e-07	yes	down	11.01	8.88	10.997	5.357	5.142	4.396	10.296	4.965
Cs8g01670	2.621	7.397e-08	yes	up	10.318	13.245	13.929	27.381	40.461	32.248	12.497	33.363
Cs7g26710	3.104	5.89e-05	yes	up	16.479	14.198	28.943	70.569	45.338	76.671	19.873	64.193
Cs2g07010	13.464	1.136e-53	yes	up	14.827	16.79	25.81	269.601	263.274	255.344	19.142	262.74
Cs1g16550	12.519	5.299e-13	yes	up	10.449	6.146	7.286	158.438	42.351	112.623	7.96	104.471
Cs5g33380	0.383	0.0001599	yes	down	29.723	42.238	41.632	10.165	27.003	6.84	37.864	14.669
Cs7g10370	2.045	0.01337	yes	up	3.116	6.52	3.739	12.323	7.552	9.114	4.458	9.663
Cs2g27760	0.181	0.04943	yes	down	0.24	0.615	0.442	0.057	0.157	0.028	0.432	0.081
Cs5g26130	2.805	1.36e-05	yes	up	5.84	11.419	8.844	31.451	20.284	24.613	8.701	25.449
Cs5g07852	0.02	4.87e-17	yes	down	24.714	84.493	61.367	0.861	0.597	2.103	56.858	1.187
Cs3g06030	10.418	1.305e-05	yes	up	0.08	0.739	0.269	5.101	3.183	3.591	0.363	3.958
orange1.1t00278	0.121	6.379e-21	yes	down	18.443	23.23	16.361	1.741	3.075	1.914	19.345	2.243
Cs2g16510	0.045	0.004047	yes	down	9.557	2.565	16.803	0	1.224	0.095	9.642	0.44
Cs6g13370	2.022	0.005842	yes	up	18.443	23.061	17.956	60.413	30.833	36.909	19.82	42.718
orange1.1t03582	0.452	0.004715	yes	down	110.818	71.587	78.448	47.645	50.686	33.518	86.951	43.95
Cs9g14600	0.275	0.02202	yes	down	47.345	10.813	36.038	4.874	15.191	6.319	31.399	8.795
Cs1g09420	7.621	4.887e-08	yes	up	1.533	3.011	1.653	26.823	12.762	9.227	2.066	16.271
Cs9g18700	2.38	0.03439	yes	up	30.444	8.48	21.119	43.301	52.361	52.759	20.014	49.474
Cs3g01240	2.842	2.096e-07	yes	up	3.677	3.527	2.615	9.048	8.854	10.942	3.273	9.615
Cs5g03570	0.47	0.0005784	yes	down	24.424	19.516	22.138	8.017	13.869	10.828	22.026	10.905
Cs2g04590	52.673	0.008934	yes	up	0.02	0	0	0.804	0.069	0.152	0.007	0.342
Cs3g18900	0.353	0.0361	yes	down	0.831	1.113	1.077	0.568	0.167	0.369	1.007	0.368
Cs3g16810	3.195	1.631e-08	yes	up	1.613	1.425	2.086	6.256	4.045	4.955	1.708	5.085
Cs7g32150	52.783	0.0001108	yes	up	2.404	0.071	0.452	28.224	85.966	45.019	0.976	53.07
Cs3g23560	19.12	1.772e-20	yes	up	1.382	3.376	1.557	62.287	26.621	38.814	2.105	42.574
Cs7g07900	2.334	2.598e-06	yes	up	10.96	14.492	15.073	26.681	38.061	32.883	13.508	32.542
Cs5g30520	3.487	4.261e-05	yes	up	2.094	1.015	1.971	4.619	7.522	6.158	1.693	6.1
Cs7g28850	0.134	0.0005871	yes	down	6.932	1.372	6.094	0.454	0.686	0.729	4.799	0.623
Cs1g20890	2.38	7.427e-20	yes	up	7.654	7.491	6.69	19.27	16.406	18.18	7.278	17.952
Cs1g10450	2.85	0.005401	yes	up	1.322	3.91	1.759	8.471	5.769	6.48	2.33	6.907
orange1.1t00024	0.48	0.01145	yes	down	3.086	2.939	2.422	0.918	1.753	1.374	2.816	1.348
Cs3g09140	2.205	9.047e-09	yes	up	8.275	9.014	7.853	34.735	16.67	23.542	8.381	24.982
orange1.1t01794	0.308	0.001858	yes	down	2.515	2.485	4.499	1.003	0.597	0.692	3.166	0.764
orange1.1t04171	5.975	0.004306	yes	up	0.581	0.178	0.183	2.669	1.058	1.885	0.314	1.871
Cs3g01570	0.357	2.273e-06	yes	down	78.871	51.555	71.816	20.718	30.461	23.836	67.414	25.005
Cs4g03120	4.087	2.855e-15	yes	up	2.975	8.177	4.585	17.623	21.019	20.804	5.246	19.815
orange1.1t04488	0.48	0.01654	yes	down	122.84	59.838	98.865	37.49	60.412	41.741	93.848	46.548
Cs5g14580	3.247	1.381e-09	yes	up	0.531	0.739	0.692	1.959	2.165	2.293	0.654	2.139
Cs6g13326	2.91	0.0001548	yes	up	10.839	15.356	17.101	34.177	39.53	57.382	14.432	43.696
orange1.1t00037	0.115	4.65e-06	yes	down	2.504	5.692	2.269	0.663	0.245	0.341	3.488	0.416
Cs6g07240	2.507	0.003252	yes	up	1.232	1.096	1.096	3.256	2.899	2.776	1.141	2.977
Cs8g18960	3.625	0.0001356	yes	up	1.352	0.534	1.586	5.111	3.369	4.509	1.157	4.33
Cs4g11730	0.212	0.0001219	yes	down	8.976	3.296	7.229	1.476	4.545	3.164	6.5	3.062
Cs3g04800	0.229	0.01565	yes	down	4.338	0.615	3.086	0.681	0.646	0.587	2.68	0.638
Cs9g05120	56.611	0.003158	yes	up	0	0	0	1.041	1.792	0.739	0	1.191
orange1.1t03601	24.916	1.372e-16	yes	up	2.104	0.677	2.547	45.109	22.116	62.015	1.776	43.08
Cs7g08600	6.435	0.0005581	yes	up	0.471	0.223	0.452	4.836	1.107	1.772	0.382	2.572
Cs9g18910	28.071	3.769e-07	yes	up	0.08	0.089	0.077	4.789	0.764	1.573	0.082	2.375
Cs4g18910	11.819	0.00484	yes	up	0	0.24	0.279	3.672	0.617	2.141	0.173	2.143
Cs6g15870	0.386	4.13e-15	yes	down	63.574	56.32	58.166	22.214	28.11	22.765	59.353	24.363
Cs1g18540	0.263	0.04207	yes	down	33.229	191.807	29.472	33.704	13.389	22.263	84.836	23.119
orange1.1t05199	0.383	0.008787	yes	down	1.463	2.004	1.105	0.644	0.48	0.976	1.524	0.7
orange1.1t04499	11.361	0.0126	yes	up	0.03	0	0.26	1.779	0.725	0.976	0.097	1.16
orange1.1t02225	9.761	0.004236	yes	up	0	0.125	0.125	0.928	0.823	0.767	0.083	0.839
Cs4g17690	0.431	9.703e-07	yes	down	8.916	11.107	10.257	3.776	5.397	4.32	10.093	4.498
Cs8g20930	0.466	0.0006067	yes	down	14.446	26.784	18.187	7.591	8.874	7.721	19.806	8.062
Cs7g13250	2.062	0.004146	yes	up	3.887	2.77	2.893	8.868	4.731	6.537	3.183	6.712
Cs3g26540	3.981	0.0002353	yes	up	1.162	2.334	0.856	4.77	5.828	5.409	1.451	5.336
Cs1g06320	2.205	6.178e-10	yes	up	121.678	96.224	92.608	266.402	231.08	215.915	103.503	237.799
Cs5g31210	3.546	8.244e-05	yes	up	0.2	0.24	0.279	0.946	0.921	0.843	0.24	0.903
orange1.1t04439	3.251	0.01771	yes	up	2.755	1.434	2.307	8.14	3.095	10.724	2.165	7.32
Cs2g22710	0.32	0.0002091	yes	down	7.554	4.908	6.844	1.827	3.056	1.516	6.435	2.133
Cs8g13150	2.628	0.04723	yes	up	0.651	1.22	0.356	2.3	2.076	1.677	0.742	2.018
Cs8g08340	5.483	0.0207	yes	up	0.09	0.089	0.202	1.42	0.245	0.549	0.127	0.738
Cs5g22690	0.481	0.04213	yes	down	0.571	0.499	0.682	0.237	0.362	0.284	0.584	0.294
Cs1g13250	0.457	2.589e-17	yes	down	16.67	18.429	17.226	8.168	7.963	8.735	17.442	8.289
Cs6g22200	0.161	2.071e-07	yes	down	1.192	1.229	1.538	0.218	0.382	0.208	1.32	0.269
Cs9g15300	5.7	0.04956	yes	up	0	0.401	0.183	1.448	0.725	1.269	0.195	1.147
Cs5g05160	4.911	0.04001	yes	up	0.15	0.374	0.029	0.928	0.676	1.175	0.184	0.926
Cs9g15380	9.707	3.475e-17	yes	up	0.451	0.347	0.336	3.521	4.78	3.079	0.378	3.793
Cs8g01260	7.611	1.83e-09	yes	up	0.631	0.401	1.134	4.95	5.407	6.812	0.722	5.723
Cs9g02830	4.532	2.177e-05	yes	up	3.697	1.167	2.941	13.383	10.176	13.055	2.602	12.205
Cs9g19250	0.105	6.159e-05	yes	down	2.144	0.588	1.048	0.17	0.137	0.114	1.26	0.14
Cs5g31710	0.273	1.199e-07	yes	down	24.263	26.98	29.972	5.537	10.118	7.541	27.072	7.732
Cs7g26640	96.536	8.221e-44	yes	up	1.583	1.612	1.634	199.96	67.258	219.657	1.61	162.292
Cs4g09040	0.314	6.833e-12	yes	down	53.436	45.248	49.88	14.178	20.294	13.595	49.521	16.022
Cs4g06340	4.813	0.02152	yes	up	1.102	8.738	1.807	26.908	10.431	21.609	3.882	19.649
Cs2g12650	11.322	1.179e-13	yes	up	0.18	0.561	0.538	6.067	4.143	5.012	0.426	5.074
Cs5g27470	0.499	0.01232	yes	down	2.795	2.797	3.537	1.098	1.714	1.885	3.043	1.566
Cs1g14580	2.082	0.00135	yes	up	4.177	3.287	4.826	10.023	6.543	11.027	4.097	9.198
Cs3g21010	3.663	2.499e-16	yes	up	2.855	3.465	2.317	9.872	10.333	10.772	2.879	10.326
Cs5g04690	18.752	0.0443	yes	up	0	0.018	0	0.114	0.176	0.085	0.006	0.125
Cs2g19210	2.372	0.008333	yes	up	1.753	2.36	0.99	5.101	3.996	3.448	1.701	4.182
Cs4g06460	0.414	7.43e-07	yes	down	4.518	5.995	4.643	1.912	2.498	1.791	5.052	2.067
Cs3g01350	2.034	0.008194	yes	up	10.799	6.369	12.179	17.074	24.231	21.174	9.782	20.826
Cs3g01490	5.68	0.03798	yes	up	1.583	0.606	0.798	1.022	10.813	5.466	0.996	5.767
orange1.1t02150	0.153	0.01557	yes	down	12.342	3.598	12.458	0.189	3.124	1.127	9.466	1.48
Cs4g11200	0.366	1.821e-07	yes	down	25.205	41.142	27.973	11.793	11.959	12.013	31.44	11.922
orange1.1t01519	3.102	0.01738	yes	up	0.852	0.695	1.557	1.836	5.064	3.003	1.035	3.301
Cs3g20790	42.224	2.697e-11	yes	up	0.09	0.526	0.288	4.808	23.987	10.544	0.301	13.113
Cs9g14380	0.026	0.002575	yes	down	1.803	2.004	1.202	0	0.127	0	1.67	0.042
Cs5g14090	0.024	3.186e-07	yes	down	19.194	0.757	18.773	0.227	0.313	0.483	12.908	0.341
Cs1g02280	3.737	0.03009	yes	up	0.842	0.303	0.625	1.581	2.831	2.454	0.59	2.289
orange1.1t02719	2.768	0.001229	yes	up	2.855	4.961	3.797	16.099	6.67	10.762	3.871	11.177
Cs4g18380	2.894	4.583e-08	yes	up	1.312	1.63	1.576	4.24	6.739	3.932	1.506	4.97
orange1.1t03707	3.415	2.083e-05	yes	up	8.225	21.324	11.352	49.907	40.245	48.24	13.634	46.131
Cs1g14920	0.341	2.398e-06	yes	down	7.724	11.998	6.642	3.332	3.203	2.596	8.788	3.044
orange1.1t02050	2.872	0.02528	yes	up	3.065	2.405	3.114	15.626	5.455	5.144	2.861	8.742
Cs5g24670	0.126	8.959e-05	yes	down	1.964	2.761	2.211	0.407	0.167	0.332	2.312	0.302
Cs2g13530	9.415	0.0007763	yes	up	0.641	8.132	1.202	40.556	27.101	29.833	3.325	32.497
Cs4g11700	0.024	2.339e-13	yes	down	2.905	6.155	4.537	0.123	0	0.208	4.532	0.11
Cs5g27950	80.393	0.0004616	yes	up	0	0.062	0	4.6	0.167	0.767	0.021	1.845
Cs8g04860	15.66	0.01867	yes	up	0	0	0.558	4.013	1.871	3.752	0.186	3.212
Cs2g04540	2.198	0.003803	yes	up	13.304	26.178	15.995	55.406	36.739	35.166	18.492	42.437
Cs2g11200	0.361	0.0009412	yes	down	103.796	51.733	91.608	23.52	40.657	28.535	82.379	30.904
Cs7g24650	5.537	0.01375	yes	up	0.291	0.276	0.211	2.622	0.255	1.724	0.259	1.534
orange1.1t03133	32.627	0.03118	yes	up	0	0	0	1.647	0.627	0.843	0	1.039
Cs6g09810	6.566	0.01081	yes	up	0.08	0.071	0.067	0.473	0.529	0.493	0.073	0.498
Cs2g13310	0.204	0.0005181	yes	down	47.525	10.974	36.787	6.55	4.368	9.464	31.762	6.794
Cs1g16650	10.674	2.522e-07	yes	up	0.19	0.891	0.807	9.54	4.535	7.247	0.629	7.107
Cs3g25540	2.888	0.005758	yes	up	0.611	1.585	0.471	2.3	4.3	4.424	0.889	3.675
Cs4g17370	23.474	1.561e-06	yes	up	0.03	0.41	0.125	4.174	1.92	7.626	0.188	4.573
Cs7g16810	9.468	0.0002787	yes	up	0.331	1.015	1.442	8.348	12.302	7.465	0.929	9.372
Cs7g31090	0.389	0.009775	yes	down	1.092	0.98	1.086	0.322	0.588	0.36	1.053	0.423
Cs5g19060	0.415	0.021	yes	down	48.156	116.505	57.541	46.14	19.775	29.378	74.067	31.764
Cs3g23890	0.496	0.01796	yes	down	90.632	54.993	79.679	27.675	52.939	34.683	75.101	38.432
Cs9g02640	0.4	0.03696	yes	down	1.252	1.559	2.307	0.681	0.578	0.938	1.706	0.732
Cs9g14960	0.082	0.003434	yes	down	2.494	0.926	2.72	0.047	0.039	0.426	2.047	0.171
Cs7g21900	0.204	0.0001571	yes	down	2.024	1.487	1.173	0.303	0.323	0.36	1.561	0.329
Cs5g04240	0.494	0.001567	yes	down	7.483	12.256	8.872	6.086	3.928	4.68	9.537	4.898
Cs6g09950	11.073	0.0001154	yes	up	25.265	10.475	35.97	46.727	495.951	267.357	23.903	270.012
Cs5g12260	0.48	1.745e-10	yes	down	13.975	11.481	12.275	6.303	6.621	5.703	12.577	6.209
Cs7g28970	0.276	0.009766	yes	down	0.641	1.568	0.798	0.218	0.274	0.369	1.002	0.287
Cs9g10540	2.604	3.286e-05	yes	up	187.055	348.831	202.162	601.536	625.609	765.995	246.016	664.38
Cs6g12450	0.118	0.009484	yes	down	15.317	1.06	13.919	0.492	2.184	1.033	10.099	1.236
orange1.1t01705	0.125	4.757e-11	yes	down	280.773	473.263	570.602	33.458	50.334	82.601	441.546	55.464
Cs4g08520	2.088	1.65e-11	yes	up	23.151	20.495	22.686	56.154	42.273	45.549	22.111	47.992
Cs1g05770	5.187	1.852e-05	yes	up	7.874	10.038	22.724	43.878	87.249	77.267	13.545	69.465
Cs3g03045	82.196	0.0004525	yes	up	0	0	0	1.429	0.558	1.478	0	1.155
Cs2g22030	4.15	4.067e-23	yes	up	4.478	5.478	4.547	22.507	20.451	17.725	4.834	20.228
Cs8g21010	0.298	8.95e-09	yes	down	7.794	9.513	5.796	1.988	2.919	2.492	7.701	2.466
Cs2g03760	0.161	0.03696	yes	down	25.085	2.351	17.783	5.461	0.784	1.459	15.073	2.568
Cs4g03145	11.488	7.548e-06	yes	up	0.25	0.24	0.413	5.007	1.881	3.818	0.301	3.569
Cs5g11310	10.204	2.255e-05	yes	up	0.651	0.107	0.654	8.461	3.066	3.638	0.471	5.055
Cs9g06240	21.259	0.03482	yes	up	0.08	0	0	0.133	1.009	0.483	0.027	0.542
Cs9g17650	0.241	0.0001116	yes	down	9.447	4.988	9.689	1.297	2.889	1.809	8.041	1.998
Cs3g24940	0.377	0.004319	yes	down	4.829	2.654	2.97	2.025	1.077	1.241	3.484	1.448
Cs9g12120	41.298	4.046e-47	yes	up	0.701	0.401	1	34.792	50.383	60.906	0.701	48.694
orange1.1t03154	0.371	0.0007477	yes	down	6.502	3.073	5.258	1.6	2.047	2.056	4.944	1.901
Cs7g26650	7.362	0.0006336	yes	up	14.696	3.474	3.576	61.729	16.68	60.755	7.249	46.388
Cs7g28700	4.997	6.927e-09	yes	up	1.573	1.621	1.394	5.546	8.756	9.824	1.529	8.042
Cs5g18260	0.306	0.0003721	yes	down	1.423	0.9	1.346	0.369	0.323	0.474	1.223	0.389
Cs2g19230	0.164	0.008664	yes	down	5.881	1.051	6.94	0.587	1.499	0.379	4.624	0.822
orange1.1t04293	0.448	0.0001585	yes	down	9.537	12.906	10.728	6.427	4.31	4.822	11.057	5.186
Cs3g09510	2.215	6.294e-05	yes	up	31.226	22.001	31.539	53.882	66.269	80.782	28.255	66.978
Cs5g16180	0.449	0.001613	yes	down	246.962	160.07	117.379	74.392	85.77	83.662	174.804	81.275
Cs5g30350	12.067	0.02752	yes	up	0	0.027	0.038	0.36	0.108	0.379	0.022	0.282
Cs7g22090	0.071	1.767e-12	yes	down	4.718	7.527	6.123	0.473	0.402	0.483	6.123	0.453
Cs5g30290	0.295	0.0296	yes	down	16.52	33.776	10.689	7.326	5.191	6.906	20.328	6.474
orange1.1t04177	2.569	0.001957	yes	up	3.637	4.703	5.124	16.857	7.267	11.482	4.488	11.869
Cs9g07420	0.269	2.169e-09	yes	down	17.792	33.455	29.732	8.357	7.875	6.328	26.993	7.52
Cs2g28310	2.099	0.03492	yes	up	2.274	5.487	3.422	9.266	8.629	6.309	3.728	8.068
Cs5g18510	0.453	7.181e-07	yes	down	7.584	5.095	5.335	1.514	1.42	1.232	6.005	1.389
Cs4g11800	0.433	0.04937	yes	down	5.81	7.108	8.248	1.335	3.115	3.932	7.055	2.794
Cs6g17740	0.307	1.874e-07	yes	down	44.42	56.32	77.852	18.068	22.263	16.854	59.531	19.062
Cs1g26170	0.088	0.0009028	yes	down	55.72	3.153	24.387	3.653	2.713	1.497	27.753	2.621
orange1.1t02003	2.681	2.939e-05	yes	up	78.831	50.112	92.954	167.771	243.872	204.319	73.966	205.321
Cs6g08550	4.601	1.786e-07	yes	up	3.737	8.355	8.315	23.851	38.051	34.806	6.802	32.236
Cs6g16400	0.298	0.03352	yes	down	5.901	4.222	6.325	0.625	2.625	1.847	5.483	1.699
Cs6g09750	4.55	0.0001671	yes	up	0.11	0.321	0.288	1.24	1.107	1.061	0.24	1.136
orange1.1t01735	44.756	3.278e-07	yes	up	0.02	0.436	0.058	16.279	4.231	8.128	0.171	9.546
Cs1g20120	0.236	5.496e-09	yes	down	36.205	68.398	37.624	13.998	11.234	8.545	47.409	11.259
Cs4g03960	5.498	0.01578	yes	up	0.451	0.24	0.058	1.335	1.783	1.099	0.25	1.406
Cs8g04160	10.119	2.025e-17	yes	up	12.202	36.938	19.735	283.098	263.48	199.146	22.958	248.575
Cs7g08730	0.391	8.079e-12	yes	down	46.213	67.062	54.282	24.012	20.431	23.391	55.852	22.611
Cs6g07920	5.438	0.005872	yes	up	1.032	0.668	1.48	1.543	11.009	5.144	1.06	5.899
Cs3g07670	6.382	2.874e-24	yes	up	2.945	4.516	4.057	22.393	29.942	23.722	3.839	25.352
Cs7g11820	5.984	0.0204	yes	up	0.531	0	0.336	2.13	1.234	1.734	0.289	1.699
Cs7g16660	8.34	3.083e-09	yes	up	0.2	0.588	0.385	4.278	2.341	3.723	0.391	3.447
Cs6g09770	0.388	6.109e-09	yes	down	22.51	35.281	27.617	12.711	11.528	10.137	28.469	11.459
Cs8g18530	0.448	1.955e-07	yes	down	43.598	33.25	45.496	16.204	20.147	19.042	40.781	18.464
Cs3g15800	2.261	4.177e-07	yes	up	10.188	13.619	10.756	33.486	22.655	25.096	11.521	27.079
Cs6g02580	0.484	0.0115	yes	down	21.969	10.288	16.524	7.818	9.021	8.583	16.26	8.474
Cs8g15510	2.772	0.002699	yes	up	1.583	2.939	4.47	8.054	8.913	8.896	2.997	8.621
Cs7g10680	0.276	0.0003426	yes	down	1.142	2.227	2.317	0.587	0.588	0.455	1.895	0.543
Cs9g08750	0.343	1.765e-17	yes	down	153.986	114.786	122.358	50.153	44.33	47.7	130.377	47.394
Cs6g16680	0.099	5.86e-05	yes	down	13.735	3.492	8.767	0.322	1.636	0.682	8.665	0.88
Cs4g07220	3.511	1.559e-14	yes	up	25.566	21.074	28.405	74.108	106.211	85.367	25.015	88.562
Cs1g01180	3.371	0.0001854	yes	up	0.721	1.051	1.451	4.392	2.419	3.96	1.074	3.59
Cs1g18710	0.398	0.0003542	yes	down	10.248	23.355	15.995	8.991	6.219	6.234	16.533	7.148
Cs5g31590	0.077	0.02286	yes	down	5.46	0.036	7.45	0.284	0.558	0.199	4.315	0.347
Cs1g25070	5.415	2.223e-05	yes	up	0.17	0.151	0.183	1.316	0.568	0.995	0.168	0.96
Cs1g25050	4.678	7.463e-06	yes	up	1.002	3.269	1.692	9.55	10.744	9.161	1.988	9.818
Cs4g10150	0.137	0.01354	yes	down	0.711	0.267	0.711	0.057	0.127	0.057	0.563	0.08
Cs3g27650	3.665	0.04315	yes	up	0.321	0.624	0.163	2.139	0.5	1.364	0.369	1.334
Cs6g18540	16.212	2.771e-10	yes	up	0.12	0.089	0.096	2.357	1.763	1.089	0.102	1.736
Cs8g13820	0.191	0.03045	yes	down	1.072	0.365	0.731	0.218	0.02	0.189	0.723	0.142
Cs6g20920	0.167	0.009793	yes	down	8.826	1.514	6.412	1.95	0.49	0.758	5.584	1.066
Cs3g25780	2.774	1.012e-05	yes	up	15.748	7.838	11.112	35.265	29.383	34.399	11.566	33.016
Cs5g23380	8.994	0.02154	yes	up	0.16	0.526	0.038	5.149	0.793	1.374	0.241	2.439
orange1.1t04996	0.433	0.01527	yes	down	10.349	7.188	7.123	2.697	4.907	3.392	8.22	3.665
Cs5g09450	0.425	3.402e-08	yes	down	5.45	6.983	5.768	3	2.331	2.7	6.067	2.677
Cs1g19970	8.011	1.65e-06	yes	up	0.531	0.748	0.221	5.442	3.644	2.984	0.5	4.023
Cs3g12020	0.396	0.003696	yes	down	15.398	10.92	20.782	5.224	8.364	6.025	15.7	6.538
Cs7g13400	0.499	0.03007	yes	down	1.443	1.238	1.836	0.748	0.646	0.919	1.506	0.771
Cs8g03700	2.105	5.673e-16	yes	up	11.681	10.751	11.881	26.548	24.212	22.775	11.438	24.512
Cs2g22280	9.613	0.001506	yes	up	1.012	0.597	1.375	2.991	16.729	9.559	0.995	9.76
Cs4g13980	0.051	0.04198	yes	down	2.504	1.505	1.423	0	0.02	0.256	1.811	0.092
Cs3g14620	2.558	0.003161	yes	up	141.694	96.162	135.931	2027.55	350.21	154.923	124.596	844.227
Cs5g14570	8.468	7.323e-36	yes	up	2.494	1.487	1.865	8.386	10.372	13.225	1.949	10.661
Cs4g05660	3.745	0.02443	yes	up	0.521	1.434	1.182	5.471	1.263	5.627	1.046	4.12
Cs7g29020	3.368	1.237e-06	yes	up	5.219	4.356	5.008	18.91	10.157	21.932	4.861	17
Cs2g04760	0.478	0.02621	yes	down	63.784	26.249	39.902	17.301	25.191	21.742	43.312	21.411
Cs9g02710	2.87	8.677e-09	yes	up	1.723	1.746	1.701	5.773	4.868	4.765	1.723	5.135
orange1.1t02046	2.509	0.01696	yes	up	40.623	14.162	36.307	67.209	104.409	65.435	30.364	79.018
orange1.1t02315	2.018	0.0001929	yes	up	2.294	1.799	2.009	4.666	4.339	4.102	2.034	4.369
Cs8g01090	3.468	0.01065	yes	up	1.593	0.543	1.548	6.89	2.341	4.159	1.228	4.463
Cs5g27370	5.828	7.145e-19	yes	up	84.932	74.927	136.018	562.968	636.432	591.452	98.626	596.951
Cs4g12270	2.144	0.02698	yes	up	0.541	0.57	0.586	1.704	1.175	0.853	0.566	1.244
Cs7g17600	0.307	4.276e-06	yes	down	14.646	10.163	12.064	5.944	3.017	3.145	12.291	4.035
orange1.1t05055	0.2	0.005758	yes	down	0.781	0.463	1.471	0.123	0.167	0.284	0.905	0.191
Cs1g26820	8.766	0.02761	yes	up	0.07	0.267	0	1.344	0.627	1.071	0.112	1.014
Cs5g29175	429.049	8.915e-11	yes	up	0	0	0	2.962	2.87	3.107	0	2.98
Cs3g18080	2.892	2.104e-10	yes	up	2.444	2.049	2.759	6.531	8.139	7.086	2.417	7.252
Cs8g08970	0.297	0.0001733	yes	down	4.157	2.877	4.028	0.71	1.577	1.023	3.687	1.103
Cs4g02820	0.145	1.569e-08	yes	down	1.873	3.572	2.144	0.435	0.431	0.275	2.53	0.38
Cs7g24790	2.621	1.241e-14	yes	up	8.014	6.048	9.18	25.167	25.632	21.808	7.747	24.202
Cs5g07856	0.272	0.0003431	yes	down	40.382	38.88	73.142	14.036	7.689	21.401	50.801	14.375
Cs7g11500	2.003	2.511e-06	yes	up	4.779	6.903	5.633	13.137	10.715	12.733	5.772	12.195
Cs4g15340	0.386	0.0001987	yes	down	15.548	9.923	17.86	6.692	5.103	5.722	14.444	5.839
Cs3g16520	0.402	0.01015	yes	down	3.116	3.278	3.653	0.899	1.969	1.26	3.349	1.376
Cs6g16650	0.199	7.397e-08	yes	down	7.904	19.916	10.939	3.19	2.116	2.681	12.92	2.662
Cs4g16220	0.144	0.004319	yes	down	0.411	1.274	0.663	0.104	0.157	0.104	0.783	0.122
Cs5g02110	3.015	0.005948	yes	up	0.351	0.143	0.308	0.994	0.793	0.729	0.267	0.839
Cs1g15440	10.629	0.0003475	yes	up	1.332	5.923	1.298	63.574	8.737	23.665	2.851	31.992
Cs7g16260	0.43	0.004333	yes	down	35.303	84.698	46.756	22.062	25.505	23.94	55.586	23.836
Cs9g06010	14.672	3.265e-16	yes	up	2.454	3.118	6.815	91.817	48.081	50.305	4.129	63.401
Cs2g05055	12.458	1.061e-06	yes	up	0.321	0.312	1.077	9.2	5.397	8.365	0.57	7.654
Cs2g31200	2.681	0.0001985	yes	up	4.668	9.887	5.768	16.099	20.157	19.336	6.774	18.531
Cs8g19470	4.299	0.02002	yes	up	40.442	5.407	54.667	143.38	195.83	117.047	33.505	152.086
orange1.1t01345	2.014	1.934e-06	yes	up	22.25	15.614	20.581	40.367	37.356	43.911	19.482	40.545
Cs6g10700	0.088	7.812e-08	yes	down	0.761	1.033	0.682	0.114	0.029	0.076	0.825	0.073
Cs2g10530	0.472	0.0002631	yes	down	142.465	85.785	135.278	52.396	65.339	65.833	121.176	61.189
Cs4g10370	6.926	0.03364	yes	up	0.06	0.276	0.25	3.076	0.235	1.08	0.195	1.464
Cs4g01850	0.212	0.01063	yes	down	1.583	0.606	1.077	0.142	0.343	0.227	1.089	0.237
Cs2g26800	2.098	0.0003874	yes	up	11.38	15.302	11.016	36.221	23.869	21.951	12.566	27.347
Cs9g12640	33.614	0.04228	yes	up	0	0	0	0.123	0.127	0.388	0	0.213
Cs2g05420	47.868	0.005436	yes	up	0	0	0	0.596	0.676	0.351	0	0.541
orange1.1t03675	0.459	0.003718	yes	down	151.581	72.914	91.012	50.399	53.203	54.009	105.169	52.537
orange1.1t04470	2.099	0.01592	yes	up	1.543	1.265	2.288	3.076	2.86	4.329	1.699	3.422
Cs6g19640	3.506	6.288e-05	yes	up	7.714	16.71	8.036	54.554	28.59	38.302	10.82	40.482
Cs2g29210	0.481	0.03044	yes	down	9.587	6.832	9.286	2.29	5.661	4.225	8.568	4.059
Cs4g19660	2.236	0.03236	yes	up	14.837	11.811	12.544	36.486	16.298	22.244	13.064	25.009
Cs1g03870	4.039	0.007632	yes	up	155.819	11.579	100.999	281.526	316.145	380.52	89.466	326.064
Cs6g09150	3.61	0.006507	yes	up	38.098	114.083	220.387	560.857	408.202	428.267	124.189	465.775
Cs1g24390	3.633	0.009028	yes	up	2.134	0.517	2.182	6.067	6.219	5.589	1.611	5.958
Cs5g29380	0.005	2.347e-06	yes	down	1.964	2.441	0.788	0	0	0	1.731	0
orange1.1t01935	21.259	0.0002575	yes	up	0.03	0	0.087	1.382	0.519	0.834	0.039	0.912
Cs6g09530	2.355	6.329e-16	yes	up	33.41	25.368	32.394	94.58	76.798	76.093	30.391	82.49
Cs7g06780	0.047	0.001396	yes	down	1.012	0.73	1.327	0	0	0.152	1.023	0.051
Cs2g26220	0.404	0.0003687	yes	down	7.784	6.271	8.632	2.148	3.624	3.401	7.562	3.058
Cs6g17420	4.216	0.01087	yes	up	0.26	0.223	0.135	1.363	0.588	1.781	0.206	1.244
Cs6g05680	0.04	0.001105	yes	down	0.331	0.962	0.221	0.019	0.02	0.019	0.505	0.019
Cs5g02490	72.505	0.005026	yes	up	0.03	0	0	2.054	0.118	0.294	0.01	0.822
orange1.1t00801	0.404	0.002954	yes	down	11.37	11.107	14.246	5.565	6.396	3.666	12.241	5.209
orange1.1t00203	0.021	0.005835	yes	down	1.583	0.223	0.74	0	0	0.057	0.849	0.019
Cs9g14320	3.975	8.564e-06	yes	up	8.595	7.785	12.746	62.703	24.085	34.892	9.709	40.56
Cs2g31150	6.207	2.769e-10	yes	up	1.994	2.396	3.509	21.106	10.862	16.209	2.633	16.059
Cs4g19430	2.83	0.03208	yes	up	0.561	0.632	0.25	1.883	0.999	1.374	0.481	1.419
Cs7g15810	3.456	0.01771	yes	up	36.525	6.734	21.109	64.104	55.299	113.097	21.456	77.5
Cs2g18910	16.691	0.007131	yes	up	0.02	0.757	0.096	11.235	0.666	3.439	0.291	5.113
Cs4g10240	388.292	6.712e-08	yes	up	0	0	0	6.852	2.331	1.601	0	3.595
Cs2g19300	0.244	2.798e-10	yes	down	412.038	199.85	285.724	71.657	80.128	85.822	299.204	79.202
Cs4g02680	117.458	0.03862	yes	up	0	0	0	4.136	0	0.729	0	1.622
orange1.1t02757	3.923	0.002757	yes	up	18.122	79.336	22.984	171.717	156.094	162.256	40.147	163.356
Cs7g13290	4.503	0.001921	yes	up	2.254	0.543	2.557	10.014	9.491	5.769	1.785	8.425
Cs2g29850	7.346	0.01331	yes	up	1.222	0.998	1.038	15.106	1.273	9.635	1.086	8.671
Cs3g17520	9.35	1.789e-19	yes	up	3.616	3.901	2.567	46.5	21.352	30.647	3.361	32.833
Cs2g16740	0.343	5.527e-05	yes	down	1.282	1.621	1.682	0.473	0.539	0.512	1.528	0.508
Cs3g27330	2.117	0.002261	yes	up	11.801	9.353	13.861	17.831	26.083	28.62	11.672	24.178
Cs8g03450	6.013	0.0001826	yes	up	2.795	5.353	6.585	138.582	23.036	30.193	4.911	63.937
orange1.1t01261	3.978	0.0267	yes	up	1.843	10.288	1.74	19.166	15.162	22.576	4.624	18.968
Cs2g07430	0.456	1.438e-08	yes	down	125.435	95.966	112.16	46.377	54.467	55.108	111.187	51.984
Cs3g04540	126.501	0.00691	yes	up	0	0	0	0.558	2.596	0.047	0	1.067
Cs4g05510	0.448	4.804e-07	yes	down	37.798	53.336	42.228	19.403	23.693	18.729	44.454	20.608
Cs4g07130	2.108	0.0009053	yes	up	175.354	238.738	144.919	534.29	351.121	368.877	186.337	418.096
Cs5g18450	0.363	1.88e-10	yes	down	10.619	7.642	8.459	3.985	4.241	4.756	8.907	4.327
Cs3g10140	5.748	5.376e-10	yes	up	11.45	4.017	9.526	34.622	30.97	49.206	8.331	38.266
Cs2g01090	2.511	0.002622	yes	up	2.575	2.396	1.971	6.71	3.624	4.993	2.314	5.109
orange1.1t04716	2.898	2.328e-07	yes	up	2.204	2.761	3.374	10.79	6.66	7.674	2.78	8.375
Cs6g20930	0.169	0.007933	yes	down	12.653	2.53	7.921	2.158	0.568	1.449	7.701	1.392
Cs6g20030	9.324	0.003413	yes	up	0.902	0.071	0.24	1.609	4.789	5.04	0.404	3.813
orange1.1t00606	0.449	0.0007388	yes	down	23.282	13.788	17.36	6.928	10.744	8.176	18.143	8.616
Cs2g14910	0.479	0.0008103	yes	down	57.072	37.214	48.697	20.813	28.561	26.384	47.661	25.253
Cs3g10675	2.452	0.01287	yes	up	1.302	2.574	3.297	6.095	6.308	5.987	2.391	6.13
orange1.1t01400	0.469	0.01588	yes	down	9.727	19.72	12.987	6.994	5.73	6.812	14.145	6.512
Cs2g09600	0.347	0.0008066	yes	down	2.625	4.445	3.114	0.928	1.459	1.194	3.395	1.194
Cs1g04220	0.037	0.02412	yes	down	0.11	0.463	0.346	0	0	0.038	0.306	0.013
Cs8g11210	37.609	0.03649	yes	up	0	0	0	0.322	0.069	0.303	0	0.231
Cs5g03010	12077.2	3.011e-147	yes	up	0.06	0.267	0.192	1846.25	2657.41	2085.33	0.173	2196.33
Cs6g20000	4.167	0.03473	yes	up	0.21	0.045	0.394	0.88	1.234	0.692	0.216	0.935
Cs3g26640	0.474	0.03261	yes	down	73.121	199.191	97.587	70.285	47.062	68.116	123.3	61.821
Cs9g04630	2.983	2.424e-10	yes	up	23.222	22.74	16.14	78.225	62.283	52.314	20.701	64.274
Cs8g20440	0.071	0.003105	yes	down	0.781	0.338	0.461	0	0.088	0.019	0.527	0.036
orange1.1t03955	2.397	1.705e-05	yes	up	20.677	15.142	17.062	33.306	52.146	45.407	17.627	43.62
orange1.1t04733	0.064	0.04964	yes	down	0.311	0.214	0.615	0	0	0.076	0.38	0.025
Cs5g05650	2.183	8.649e-07	yes	up	55.75	46.237	73.786	154.407	148.141	125.754	58.591	142.767
Cs5g31060	2.189	0.0176	yes	up	50.41	138.551	76.891	214.034	189.787	196.835	88.617	200.219
Cs6g11300	0.013	1.313e-06	yes	down	6.782	5.487	4.941	0	0.245	0	5.737	0.082
Cs4g13090	0.331	4.193e-10	yes	down	3.306	3.714	3.461	1.174	1.43	1.042	3.494	1.215
Cs5g20430	40.141	0.0229	yes	up	0	0	0	0.047	0.029	0.133	0	0.07
Cs3g19620	0.274	0.01794	yes	down	1.392	0.73	0.98	0.18	0.284	0.398	1.034	0.287
orange1.1t01729	6.616	0.01688	yes	up	0.441	1.069	0.49	10.298	0.833	2.937	0.667	4.689
orange1.1t04133	0.441	0.005317	yes	down	8.906	5.246	7.873	3.35	3.722	3.051	7.342	3.374
Cs7g16060	0.272	0.02049	yes	down	1.423	5.122	1.855	1.202	0.5	0.805	2.8	0.836
orange1.1t02555	0.021	1.595e-19	yes	down	3.757	2.494	3.355	0.019	0.118	0.066	3.202	0.068
Cs8g20250	0.354	0.001278	yes	down	6.972	17.315	12.304	4.524	5.504	3.496	12.197	4.508
Cs4g14510	0.132	1.109e-06	yes	down	3.877	2.539	4.451	0.852	0.206	0.455	3.622	0.504
Cs2g19850	44.787	0.04661	yes	up	0	0	0	0.909	0.049	0.398	0	0.452
Cs2g11620	0.048	0.008079	yes	down	3.546	0.143	3.066	0.17	0.176	0	2.252	0.115
Cs2g12480	0.401	0.0006727	yes	down	3.626	2.975	3.826	1.335	1.792	1.222	3.476	1.45
Cs4g06410	41.441	1.259e-12	yes	up	0.18	1.63	0.836	69.527	24.839	21.752	0.882	38.706
orange1.1t03144	0.14	0.0296	yes	down	1.723	0.766	1.576	0.123	0.235	0.237	1.355	0.198
Cs8g01870	101.336	4.697e-06	yes	up	0.05	0	0	1.6	1.645	1.715	0.017	1.653
Cs5g32830	0.448	0.02502	yes	down	6.271	11.374	7.632	4.363	2.302	5.078	8.426	3.914
Cs9g12460	0.353	3.296e-05	yes	down	56.271	105.389	90.82	24.163	27.983	38.672	84.16	30.273
Cs9g05660	2.19	0.0005065	yes	up	1.733	4.854	2.038	5.84	3.859	5.068	2.875	4.922
Cs2g03790	0.469	0.0009043	yes	down	10.058	6.182	9.622	3.852	5.044	3.771	8.621	4.222
Cs1g23790	0.369	0.003721	yes	down	5.81	10.484	5.114	3.805	1.812	2.605	7.136	2.741
Cs7g32410	6.333	0.002937	yes	up	0.15	0.597	0.452	4.051	1.048	2.88	0.4	2.66
Cs6g06030	0.2	1.728e-06	yes	down	3.065	3.848	3.422	0.7	1.087	0.351	3.445	0.713
Cs2g02660	0.446	5.859e-06	yes	down	10.068	14.127	11.295	5.272	5.994	5.116	11.83	5.461
Cs9g09915	0.273	0.009299	yes	down	11.921	4.543	13.025	1.571	4.78	2.103	9.83	2.818
Cs3g10010	5.007	6.77e-07	yes	up	13.434	5.086	13.563	46.708	41.401	76.689	10.694	54.933
Cs4g08360	16.461	1.652e-26	yes	up	5.85	3.625	5.383	116.406	47.777	92.653	4.953	85.612
Cs8g01880	3.861	1.246e-05	yes	up	25.866	16.006	38.941	76.077	120.344	131.798	26.938	109.406
Cs1g03780	0.376	0.0007397	yes	down	23.793	34.524	24.656	14.206	5.994	12.354	27.658	10.851
Cs4g12990	36.378	3.24e-15	yes	up	0	0.107	0.058	2.035	2.008	2.198	0.055	2.08
Cs3g21500	0.48	0.0006089	yes	down	550.956	851.069	665.949	261.897	365.891	397.203	689.325	341.664
Cs1g24640	16.302	0.002051	yes	up	0	0.143	0.202	3.388	0.48	2.141	0.115	2.003
Cs7g27640	9.468	0.008284	yes	up	0	0.169	0.144	1.656	0.627	0.891	0.104	1.058
orange1.1t04937	0.113	4.484e-16	yes	down	11.28	14.287	13.313	2.385	0.842	1.629	12.96	1.619
Cs2g02880	3.761	0.03518	yes	up	3.887	1.915	4.681	5.12	27.953	7.749	3.494	13.607
Cs2g16200	48.739	0.01696	yes	up	0	0	0	0.369	0.264	1.203	0	0.612
orange1.1t02805	2.091	2.405e-13	yes	up	6.912	7.322	7.546	15.342	16.494	15.328	7.26	15.721
Cs3g10030	7.21	7.002e-09	yes	up	3.436	0.766	2.288	10.43	13.536	16.086	2.163	13.351
Cs5g02210	2.932	0.002968	yes	up	6.311	4.65	6.142	25.214	9.618	17.697	5.701	17.51
Cs1g19805	0.309	0.02323	yes	down	9.377	12.817	6.162	3.35	4.447	1.601	9.452	3.133
Cs6g07370	0.361	2.048e-15	yes	down	33.039	35.415	35.759	16.27	11.685	11.169	34.738	13.041
Cs5g28780	0.451	1.253e-05	yes	down	12.953	19.97	14.207	7.752	7.816	6.281	15.71	7.283
Cs1g04820	0.321	0.0002784	yes	down	5.48	6.235	3.576	2.347	1.156	1.62	5.097	1.708
orange1.1t05171	0.101	0.02594	yes	down	0.401	0.534	1.23	0.066	0	0.123	0.722	0.063
Cs3g12370	2.483	0.0442	yes	up	1.893	4.676	1.951	9.114	3.918	8.488	2.84	7.173
Cs2g12180	2.015	0.0096	yes	up	3.687	4.926	3.422	10.421	5.426	9.398	4.012	8.415
orange1.1t03972	56.454	0.03157	yes	up	0	0	0	0.095	2.018	0.919	0	1.011
Cs9g14150	5.169	0.003882	yes	up	0.631	1.844	1.615	12.607	3.683	6.366	1.363	7.552
orange1.1t04784	4.329	0.002634	yes	up	0.26	0.445	0.24	2.025	0.627	1.307	0.315	1.32
Cs6g13330	2.704	7.568e-05	yes	up	43.638	99.805	62.712	220.385	172.088	186.688	68.718	193.054
Cs9g16970	0.263	1.211e-19	yes	down	92.185	125.528	84.869	29.587	24.369	29.217	100.861	27.724
Cs8g20230	2.035	0.005146	yes	up	8.936	10.831	13.554	25.753	15.279	25.693	11.107	22.242
Cs4g05200	2.334	0.02049	yes	up	6.542	3.705	6.171	20.86	11.362	7.901	5.473	13.374
Cs6g20170	5.521	0.005317	yes	up	0.391	0.864	0.509	6.218	1.087	2.946	0.588	3.417
Cs9g05900	6.831	0.04203	yes	up	0.07	0.053	1.605	1.439	4.447	4.415	0.576	3.434
orange1.1t03165	3.95	0.04683	yes	up	4.508	25.083	2.807	29.198	55.956	45.824	10.799	43.659
Cs5g08860	2.086	0.02073	yes	up	11.32	6.378	13.275	18.844	27.17	23.248	10.324	23.087
Cs5g33980	3.521	0.006255	yes	up	1.032	3.839	3.739	7.174	12.684	11.293	2.87	10.384
orange1.1t03576	0.416	0.001529	yes	down	53.315	36.804	39.527	23.879	21.695	11.151	43.215	18.908
Cs7g03390	0.408	0.0001922	yes	down	10.879	8.578	12.371	3.72	4.339	5.428	10.609	4.496
Cs4g08150	0.18	0.00605	yes	down	197.824	33.918	183.985	9.768	45.534	21.534	138.576	25.612
Cs6g13820	2	3.135e-08	yes	up	187.836	236.85	168.009	427.878	395.656	406.516	197.565	410.017
Cs3g23450	8.634	0.039	yes	up	0	0.071	0.048	0.719	0.157	0.284	0.04	0.387
orange1.1t05692	0.402	1.36e-11	yes	down	168.321	145.418	158.992	77.109	57.983	68.987	157.577	68.026
orange1.1t00025	2.078	0.001921	yes	up	16.229	19.587	12.794	42.269	24.006	38.728	16.203	35.001
Cs2g26110	0.482	3.432e-05	yes	down	6.762	5.923	5.085	3.085	1.802	3.24	5.923	2.709
Cs5g03620	2.646	0.003699	yes	up	0.451	0.597	0.913	1.656	1.881	1.809	0.654	1.782
Cs4g05640	0.204	3.186e-10	yes	down	8.004	5.291	4.633	1.032	1.195	1.563	5.976	1.263
Cs1g23570	0.472	0.003375	yes	down	7.854	10.983	8.017	5.527	3.418	4.32	8.951	4.422
orange1.1t03411	114.563	0.03071	yes	up	0	0	0	0.767	0	0.568	0	0.445
Cs5g29860	5.708	0.0009644	yes	up	3.025	13.022	3.326	56.883	18.844	38.226	6.458	37.984
Cs1g13910	44.973	0.02789	yes	up	0	0	0	0.331	0.039	0.152	0	0.174
Cs6g14290	0.435	0.04166	yes	down	2.895	1.675	2.538	1.581	0.823	1.904	2.369	1.436
Cs3g19660	2.73	9.321e-07	yes	up	2.825	3.661	2.499	7.733	10.627	7.096	2.995	8.485
Cs9g13500	3.487	4.015e-05	yes	up	13.945	7.794	12.227	26.832	58.669	34.579	11.322	40.027
Cs5g16920	71.954	3.827e-17	yes	up	0.661	0	0.433	21.892	40.755	19.506	0.365	27.384
Cs7g01300	2.457	0.04635	yes	up	20.196	5.656	23.762	39.827	39.569	46.989	16.538	42.128
Cs1g24930	0.406	0.0002773	yes	down	5.139	9.762	7.411	3.72	2.889	2.852	7.437	3.154
Cs2g06900	2.759	2.498e-06	yes	up	11.13	7.865	13.659	34.972	24.202	34.238	10.885	31.137
Cs3g24200	0.049	0.03984	yes	down	0.19	0.107	0.202	0	0	0.028	0.166	0.009
Cs2g06550	5.267	0.02513	yes	up	0.281	0.134	0.721	2.537	1.763	2.141	0.379	2.147
Cs2g21560	2.198	7.478e-08	yes	up	60.278	41.507	53.071	117.863	124.634	109.137	51.619	117.211
Cs5g06140	0.316	2.799e-13	yes	down	161.319	115.463	164.269	44.134	54.242	42.452	147.017	46.943
Cs3g05800	2.728	0.0009216	yes	up	53.105	21.306	40.402	103.591	128.875	93.003	38.271	108.49
Cs2g12850	0.184	1.79e-09	yes	down	43.117	32.075	32.74	10.402	3.781	6.603	35.977	6.929
Cs5g06320	9.209	2.834e-06	yes	up	0.701	2.209	0.394	12.295	8.139	11.16	1.101	10.531
Cs1g25830	4.147	0.002917	yes	up	1.783	1.274	1.711	2.338	10.568	7.446	1.589	6.784
Cs3g23170	4.056	0.04388	yes	up	0.16	0.356	0.596	2.167	0.548	1.942	0.371	1.552
Cs3g01870	2.108	0.02057	yes	up	1.062	0.784	0.894	2.016	1.166	1.828	0.913	1.67
Cs8g09010	0.48	0.003513	yes	down	2.975	3.135	2.144	1.117	1.371	1.611	2.751	1.366
Cs5g11610	4.823	0.0001277	yes	up	0.491	1.087	0.856	5.508	2.096	4.671	0.811	4.092
Cs3g02020	3.983	1.653e-07	yes	up	7.674	10.172	4.239	33.041	25.916	32.788	7.362	30.582
orange1.1t01488	0.411	0.000241	yes	down	13.334	12.613	14.159	6.294	9.481	5.608	13.369	7.128
Cs2g28790	0.362	0.004006	yes	down	4.979	2.307	3.076	1.335	1.185	1.487	3.454	1.336
Cs8g17770	4.07	1.241e-08	yes	up	8.054	4.756	6.412	36.306	18.678	25.077	6.407	26.687
Cs4g01190	0.484	0.0002561	yes	down	39.621	55.661	43.362	18.674	25.701	24.471	46.215	22.949
Cs6g16450	0.321	9.727e-06	yes	down	68.803	31.522	51.648	15.276	11.969	17.811	50.658	15.019
Cs5g14840	0.248	0.00385	yes	down	8.676	40.67	15.822	7.449	4.809	4.547	21.723	5.602
Cs7g02060	3.224	7.093e-08	yes	up	1.092	1.728	1.192	5.698	4.192	6.016	1.337	5.302
Cs8g07390	0.16	0.000546	yes	down	16.409	2.734	9.142	2.054	1.019	1.459	9.428	1.511
Cs9g02530	9.26	0.03261	yes	up	7.013	0.303	3.97	60.432	14.055	35.621	3.762	36.703
Cs2g14150	8.858	1.735e-06	yes	up	0.15	0.249	0.096	1.779	1.205	1.307	0.165	1.43
Cs9g13900	59.384	0.0026	yes	up	0	0	0	0.454	0.206	0.54	0	0.4
Cs9g06830	8.322	1.601e-05	yes	up	0.06	0.134	0.144	1.23	0.96	0.739	0.113	0.976
Cs3g19070	0.477	0.03219	yes	down	360.706	148.651	331.961	106.638	170.874	125.299	280.439	134.27
Cs5g08030	3.648	1.359e-08	yes	up	5.64	6.208	5.056	30.287	19.452	14.618	5.635	21.452
Cs6g08320	2.634	2.209e-07	yes	up	136.554	197.356	162.943	533.305	331.042	500.874	165.618	455.074
Cs5g04420	0.275	0.0001972	yes	down	1.232	0.739	1.173	0.189	0.362	0.332	1.048	0.294
Cs5g19800	0.307	0.03236	yes	down	15.668	12.942	15.544	1.741	9.04	3.183	14.718	4.655
Cs1g23170	2.892	2.414e-05	yes	up	189.239	294.577	265.913	937.598	523.15	852.85	249.91	771.199
Cs1g13220	0.258	6.629e-05	yes	down	27.629	88.092	67.567	13.232	17.454	16.996	61.096	15.894
orange1.1t04662	0.466	1.339e-06	yes	down	20.156	23.497	19.965	8.745	12.821	11.643	21.206	11.07
orange1.1t03606	3.191	0.0001498	yes	up	0.611	1.131	0.673	2.518	2.929	2.577	0.805	2.675
Cs9g10730	0.28	0.0117	yes	down	39.441	7.215	28.271	8.717	5.269	7.437	24.976	7.141
Cs7g24570	3.072	1.814e-06	yes	up	0.501	0.534	0.634	2.215	1.381	1.753	0.556	1.783
Cs1g03300	3.422	0.03725	yes	up	0.13	0.534	0.221	1.079	0.97	1.089	0.295	1.046
Cs2g28090	0.367	0.0002332	yes	down	7.964	6.369	8.796	2.025	3.937	2.804	7.71	2.922
Cs9g01750	9.454	6.9e-06	yes	up	0.13	0.321	0.461	3.975	3.555	1.554	0.304	3.028
Cs9g08420	3.555	0.00141	yes	up	0.541	0.641	0.471	2.432	1.361	2.293	0.551	2.029
Cs7g26930	16.622	6.319e-33	yes	up	3.596	3.928	2.826	75.064	62.704	36.066	3.45	57.945
orange1.1t02946	3.283	0.002418	yes	up	1.102	1.158	1.221	2.726	2.272	6.433	1.16	3.81
Cs5g34100	2.395	0.003262	yes	up	8.696	4.721	7.498	12.806	23.154	15.812	6.972	17.257
Cs8g10860	4.353	1.422e-09	yes	up	10.469	7.277	12.15	32.54	58.708	41.751	9.965	44.333
Cs5g02320	8.317	0.006681	yes	up	0.25	1.461	0.442	13.875	1.293	3.969	0.718	6.379
Cs1g13540	0.295	5.99e-07	yes	down	14.857	8.239	13.41	4.685	3.056	3.477	12.169	3.739
Cs2g14760	2.034	1.206e-07	yes	up	5.38	6.6	5.104	12.626	12.126	11.662	5.695	12.138
Cs1g06410	68.736	1.761e-16	yes	up	0.341	0.401	0.288	9.114	48.198	15.006	0.343	24.106
Cs7g16820	2.092	8.686e-15	yes	up	68.993	59.304	72.729	144.147	141.412	140.192	67.009	141.917
Cs1g19390	11.066	0.01182	yes	up	0.07	0.365	0.096	4.978	0.284	0.947	0.177	2.07
Cs3g18640	0.164	6.279e-05	yes	down	1.162	0.882	1.336	0.17	0.284	0.114	1.127	0.189
Cs2g17020	4.284	0.0001589	yes	up	0.25	0.205	0.202	1.439	0.578	0.9	0.219	0.972
Cs5g11340	5.102	5.881e-07	yes	up	0.401	0.561	0.471	3.663	1.43	2.255	0.478	2.449
Cs5g03630	0.414	0.02914	yes	down	2.695	1.675	2.211	1.278	0.891	0.777	2.194	0.982
Cs3g14550	0.412	0.04471	yes	down	25.846	76.299	23.878	14.642	19.393	19.345	42.008	17.793
Cs4g03130	3.934	6.699e-07	yes	up	31.637	21.466	52.677	125.965	156.633	147.827	35.26	143.475
Cs3g09710	0.422	0.01132	yes	down	5.159	5.086	3.182	1.656	1.773	2.454	4.476	1.961
Cs5g27570	6.364	0.03323	yes	up	0.551	4.641	1.029	33.742	6.18	4.595	2.074	14.839
Cs9g08070	2.495	1.415e-05	yes	up	5.079	8.969	7.555	20.406	14.515	20.425	7.201	18.449
Cs6g15450	0.153	0.0002591	yes	down	1.994	2.218	1.298	0.473	0.078	0.322	1.837	0.291
Cs2g20130	6.373	0.02824	yes	up	8.796	2.307	13.15	10.354	103.419	46.677	8.084	53.483
Cs6g16510	0.008	0.002042	yes	down	0.481	0.045	0.692	0	0	0	0.406	0
Cs1g07030	3.732	0.00657	yes	up	0.431	1.835	1.884	7.259	4.261	4.756	1.383	5.425
Cs1g24710	9.215	2.339e-14	yes	up	1.102	0.552	1.317	7.25	10.509	10.658	0.99	9.472
Cs6g17000	22.565	0.007253	yes	up	0.03	0.098	0	2.565	0.206	0.493	0.043	1.088
Cs2g25080	14.48	2.259e-07	yes	up	0.371	0.053	0.221	1.883	4.535	3.117	0.215	3.178
Cs7g31410	16.656	8.25e-05	yes	up	0.05	0.864	0.135	7.004	3.291	5.362	0.35	5.219
Cs9g09130	7.873	0.006331	yes	up	0.04	0.071	0.135	0.956	0.382	0.692	0.082	0.677
Cs1g26650	6.013	1.584e-05	yes	up	7.483	27.96	9.718	128.028	78.963	66.231	15.054	91.074
Cs4g03860	2.145	0.0007147	yes	up	10.92	18.456	13.784	38.843	24.359	33.073	14.387	32.092
Cs3g21340	2.801	7.685e-10	yes	up	24.083	20.184	29.607	66.556	77.004	64.222	24.625	69.261
Cs5g24320	0.262	2.634e-06	yes	down	8.024	4.552	6.248	1.751	1.361	2.008	6.275	1.707
Cs4g10230	2.043	0.03506	yes	up	4.348	7.687	4.095	15.314	7.326	11.681	5.377	11.44
orange1.1t00213	0.371	0.0001671	yes	down	4.919	4.195	6.565	2.432	1.93	1.734	5.226	2.032
Cs7g01530	2.768	0.02978	yes	up	1.563	1.122	1.894	11.159	2.478	4.074	1.526	5.904
Cs4g20150	0.325	7.31e-05	yes	down	4.769	4.267	4.047	1.211	2.096	1.108	4.361	1.472
Cs5g04140	22.331	0.01562	yes	up	0	0.125	0.029	2.678	0.088	0.748	0.051	1.171
Cs5g17900	3.26	9.045e-06	yes	up	9.096	13.2	9.411	55.766	23.781	32.22	10.569	37.256
orange1.1t03918	48.942	0.005534	yes	up	0	0	0	0.577	0.235	0.36	0	0.391
Cs1g22630	2.439	0.01235	yes	up	2.515	4.062	3.172	9.417	4.27	10.989	3.25	8.225
Cs2g13170	37.505	0.001687	yes	up	0	0	0.394	10.761	4.094	2.454	0.131	5.77
Cs1g24225	0.269	0.01209	yes	down	90.923	16.656	88.416	14.926	19.442	20.492	65.332	18.287
Cs4g09530	2.437	0.002803	yes	up	1.102	2.075	1.471	4.657	3.144	3.979	1.549	3.927
Cs8g13960	0.376	0.001934	yes	down	17.041	14.136	22.772	6.133	3.624	10.544	17.983	6.767
Cs9g19270	2.132	0.01749	yes	up	24.464	51.038	33.394	105.313	52.067	84.998	36.299	80.793
Cs7g11300	0.103	4.814e-13	yes	down	9.357	23.346	23.637	1.969	1.489	2.558	18.78	2.005
orange1.1t04802	0.063	5.218e-10	yes	down	3.326	3.821	2.874	0.35	0.059	0.237	3.34	0.215
orange1.1t01548	3.021	0.00141	yes	up	4.448	1.532	3.48	8.13	9.726	11.511	3.153	9.789
orange1.1t02357	0.427	0.006829	yes	down	53.676	27.291	56.32	16.289	26.798	17.072	45.762	20.053
Cs5g31250	12.764	1.106e-05	yes	up	0.12	0.143	0.202	0.956	3.595	1.487	0.155	2.013
Cs9g01770	5.498	1.506e-09	yes	up	0.521	0.57	0.99	4.997	4.104	2.861	0.694	3.987
Cs6g13310	8.322	0.0003187	yes	up	5.49	1.452	7.027	21.267	71.108	28.307	4.656	40.227
orange1.1t04898	0.05	0.002599	yes	down	0.301	3.331	0.413	0.028	0.088	0.114	1.348	0.077
Cs3g22260	2.225	2.981e-10	yes	up	3.777	4.124	4.258	10.288	9.158	8.678	4.053	9.375
Cs7g06080	35.58	0.02568	yes	up	0.03	0.721	0.029	26.965	1.939	0.9	0.26	9.935
Cs5g08960	0.492	1.026e-10	yes	down	22.951	18.447	19.389	10.676	10.323	10.042	20.262	10.347
Cs8g01290	26.465	0.02427	yes	up	0	0	0.048	1.136	0.137	0.237	0.016	0.503
Cs3g09875	5.84	0.02314	yes	up	22.901	2.004	18.36	37.773	107.151	119.852	14.422	88.259
Cs2g06950	2.293	0.002701	yes	up	1.663	3.064	1.932	4.818	4.946	6.006	2.22	5.257
Cs7g07940	2.942	1.909e-34	yes	up	11	10.083	10.314	31.801	30.147	33.783	10.466	31.91
Cs3g18580	0.424	4.591e-05	yes	down	30.234	31.006	28.424	11.708	10.049	17.583	29.888	13.113
Cs4g09450	0.121	2.742e-06	yes	down	1.713	1.158	1.278	0.189	0.235	0.104	1.383	0.176
Cs2g18300	0.222	0.02081	yes	down	4.228	10.724	2.701	1.893	0.979	0.673	5.884	1.182
Cs5g02090	0.054	0.004228	yes	down	0.461	2.209	1.057	0.076	0.069	0.085	1.242	0.077
Cs7g08470	2.5	0.00251	yes	up	10.379	5.371	10.526	18.229	30.137	19.544	8.759	22.637
Cs7g02940	2.612	1.016e-20	yes	up	123.14	148.179	111.862	374.432	349.847	333.853	127.727	352.711
Cs2g22365	0.287	5.099e-06	yes	down	4.779	6.992	5.297	2.716	1.42	1.052	5.689	1.729
Cs6g13410	2.201	0.001903	yes	up	5.74	10.573	10.247	17.557	17.277	24.603	8.853	19.812
Cs6g12520	2.317	4.305e-08	yes	up	2.504	3.064	3.153	6.445	5.847	6.707	2.907	6.333
Cs1g11880	23.215	0.003721	yes	up	0.18	0.267	0.077	9.512	0.245	3.183	0.175	4.313
orange1.1t02077	2.9	0.0001439	yes	up	7.163	4.177	5.46	12.825	20.519	17.214	5.6	16.853
orange1.1t01526	6.333	2.953e-09	yes	up	0.771	1.265	1.298	6.777	7.346	7.948	1.111	7.357
Cs5g17510	2.048	0.01117	yes	up	32.238	14.688	26.165	45.61	58.845	50.447	24.364	51.634
Cs3g17670	0.196	0.000206	yes	down	16.66	61.201	22.359	10.326	4.339	5.864	33.407	6.843
Cs4g01580	0.382	0.001503	yes	down	2.555	2.913	2.211	0.653	0.96	0.843	2.56	0.819
orange1.1t05919	2.133	0.005702	yes	up	2.444	2.164	1.99	4.704	4.662	5.22	2.199	4.862
Cs6g05700	0.158	2.142e-07	yes	down	12.202	16.086	6.479	1.164	1.998	2.52	11.589	1.894
Cs6g16160	0.063	2.944e-05	yes	down	1.633	1.381	4.037	0.199	0.049	0.208	2.35	0.152
Cs3g18060	4.014	4.268e-06	yes	up	41.614	33.776	62.78	121.668	235.977	207.455	46.057	188.367
Cs6g07330	6.883	8.788e-05	yes	up	0.751	0.134	0.769	3.038	4.584	3.941	0.551	3.854
Cs2g04420	0.363	0.000138	yes	down	3.406	6.075	4.028	2.063	1.244	1.525	4.503	1.611
Cs2g29120	2.435	5.8e-05	yes	up	46.603	90.31	65.942	181.58	141.157	187.067	67.618	169.935
Cs9g09640	6.53	1.004e-12	yes	up	3.847	2.405	6.719	37.972	14.388	19.961	4.324	24.107
Cs6g12050	2.759	2.326e-08	yes	up	23.011	16.603	20.446	45.042	60.334	48.818	20.02	51.398
Cs7g04580	0.162	6.538e-21	yes	down	720.379	878.013	797.969	90.965	159.355	144.938	798.787	131.753
Cs1g04840	0.007	0.001623	yes	down	0.16	2.2	0.394	0	0	0	0.918	0
Cs7g16380	2.286	2.529e-06	yes	up	10.028	9.682	13.246	23.122	30.706	24.821	10.985	26.216
Cs2g28800	4.11	0.0001299	yes	up	11.681	3.456	7.113	27.561	9.099	13.055	7.417	16.572
Cs2g17670	3.224	0.01874	yes	up	0.401	0.748	0.952	3.54	1.508	2.075	0.7	2.374
Cs5g11630	10.232	0.03312	yes	up	0	0.187	0.077	2.111	0.313	0.436	0.088	0.953
Cs3g01590	3.002	1.714e-06	yes	up	24.634	38.292	31.866	76.948	131.304	85.131	31.597	97.794
orange1.1t01805	0.486	7.562e-05	yes	down	7.383	5.166	6.979	3.076	3.095	4.007	6.509	3.393
Cs7g13200	0.034	7.499e-16	yes	down	5.8	21.324	11.449	0.7	0.264	0.455	12.858	0.473
orange1.1t00339	0.242	8.834e-06	yes	down	1.643	1.853	2.422	0.644	0.353	0.502	1.973	0.5
Cs7g08890	0.059	0.03136	yes	down	0.12	2.405	0.807	0.151	0	0.057	1.111	0.069
Cs7g20060	4.691	0.003652	yes	up	0.25	0.267	0.096	1.325	0.402	1.269	0.204	0.999
Cs6g08350	0.044	0.008716	yes	down	0.771	0.365	0.923	0.114	0	0	0.686	0.038
Cs3g18480	0.49	0.0001826	yes	down	193.757	237.073	225.867	90.596	142.421	111.969	218.899	114.995
Cs1g23600	0.223	0.003209	yes	down	27.93	21.76	7.729	2.47	7.444	3.117	19.14	4.344
Cs7g24400	0.474	7.265e-09	yes	down	10.048	10.35	9.228	5.101	4.427	4.168	9.875	4.565
orange1.1t02578	2.224	0.005573	yes	up	6.732	4.872	10.824	14.528	19.569	17.166	7.476	17.088
Cs5g30000	0.193	0.03918	yes	down	2.374	0.73	1.894	0.151	0.686	0.161	1.666	0.333
Cs9g14140	2.648	0.0436	yes	up	6.251	11.927	11.247	42.335	12.047	31.367	9.808	28.583
orange1.1t05273	4.734	0.00064	yes	up	6.902	1.764	7.546	11.679	19.863	23.817	5.404	18.453
orange1.1t03893	0.028	4.46e-05	yes	down	0.541	0.24	0.654	0.028	0	0.019	0.478	0.016
orange1.1t02681	3.233	0.02172	yes	up	0.19	0.16	0.24	0.804	0.343	0.853	0.197	0.667
Cs2g16010	2.344	8.136e-05	yes	up	28.731	15.561	26.252	53.977	60.04	57.126	23.515	57.048
Cs9g01850	26.816	0.005604	yes	up	0	0	0.067	0.331	0.911	0.881	0.022	0.708
Cs7g12600	0.296	8.446e-13	yes	down	582.382	704.983	559.308	159.054	236.242	170.782	615.558	188.693
Cs6g05560	6.13	0.002358	yes	up	0.07	0.125	0.087	0.89	0.284	0.474	0.094	0.549
Cs2g29780	64	0.004089	yes	up	0	0	0	0.549	0.617	0.133	0	0.433
Cs3g22340	0.013	0.0004961	yes	down	0.301	0.169	0.365	0	0	0	0.278	0
Cs7g04390	4.402	2.853e-12	yes	up	2.915	5.852	4.22	22.98	18.649	17.668	4.329	19.766
Cs5g27660	21.933	0.04487	yes	up	0	0.16	0	2.915	0.088	0.701	0.053	1.235
Cs3g12230	0.29	0.000143	yes	down	3.096	2.022	3.634	1.041	0.617	0.976	2.917	0.878
Cs8g18200	21.303	0.009365	yes	up	0.17	0.24	0.356	14.339	0.078	3.505	0.255	5.974
Cs2g14920	6.765	0.006039	yes	up	0.19	0.41	0.231	4.127	0.666	1.137	0.277	1.977
Cs2g28000	0.499	0.0155	yes	down	62.051	24.824	39.969	19.327	20.529	19.042	42.281	19.633
Cs5g25060	9.357	2.054e-08	yes	up	2.284	1.256	1.009	8.272	24.721	15.641	1.516	16.211
orange1.1t01850	2.86	0.001686	yes	up	4.097	2.262	2.182	11.13	5.73	8.649	2.847	8.503
Cs1g10200	0.072	0.0005807	yes	down	1.583	1.79	2.163	0.341	0	0.066	1.845	0.136
Cs5g06080	0.359	4.135e-05	yes	down	19.495	9.593	16.63	6.805	5.034	5.362	15.239	5.734
Cs3g25380	0.404	3.154e-08	yes	down	36.365	49.853	49.216	15.853	21.156	19.478	45.145	18.829
Cs7g21940	2.846	1.599e-14	yes	up	4.869	5.05	4.999	15.617	15.338	12.088	4.973	14.348
Cs8g18300	0.466	0.005663	yes	down	24.624	55.785	39.575	17.841	21.616	18.303	39.995	19.253
Cs1g22300	5.148	0.0386	yes	up	0.18	0.383	0.019	1.23	0.813	1.042	0.194	1.028
orange1.1t02418	5.278	0.03909	yes	up	0.13	0.534	0.038	1.107	1.273	1.393	0.234	1.258
Cs9g18410	2.373	0.0007334	yes	up	7.013	8.765	10.92	31.29	16.592	18.426	8.899	22.103
orange1.1t01728	34.131	1.068e-09	yes	up	0.1	0.098	0.221	8.745	2.664	3.496	0.14	4.968
Cs8g20280	0.368	6.76e-06	yes	down	12.322	8.934	12.554	3.483	5.651	3.723	11.27	4.286
Cs9g09370	0.429	7.104e-05	yes	down	54.417	58.752	44.977	16.393	27.307	26.195	52.715	23.298
Cs3g16650	0.092	8.915e-11	yes	down	4.859	2.824	7.382	0.388	0.46	0.578	5.022	0.475
Cs6g20890	0.486	0.005868	yes	down	6.562	4.471	5.335	2.764	2.096	3.401	5.456	2.754
orange1.1t00238	0.496	2.141e-05	yes	down	4.107	5.879	4.335	2.461	2.586	2.634	4.774	2.56
Cs2g17030	0.496	0.01037	yes	down	19.435	23.007	15.274	13.913	6.827	9.777	19.239	10.172
orange1.1t02550	3.294	2.499e-16	yes	up	35.664	54.155	40.142	170.108	133.919	141.973	43.32	148.667
Cs2g04930	0.439	0.0001312	yes	down	21.098	14.688	18.735	6.682	9.804	8.507	18.174	8.331
Cs2g05160	0.455	4.121e-13	yes	down	146.512	190.381	129.933	79.257	47.807	68.987	155.609	65.35
orange1.1t01783	0.364	1.275e-05	yes	down	0.982	1.532	1.154	0.596	0.558	0.483	1.223	0.546
Cs6g14030	2.068	0.0003254	yes	up	35.954	32.814	34.096	56.532	94.262	69.063	34.288	73.286
orange1.1t01744	12.134	1.305e-06	yes	up	0.341	0.65	0.346	6.587	2.253	7.958	0.446	5.599
Cs9g02140	0.094	3.363e-05	yes	down	0.441	0.472	0.317	0.009	0.069	0.057	0.41	0.045
Cs8g14660	0.431	0.0003904	yes	down	6.081	8.293	6.998	3.123	3.271	3.183	7.124	3.192
Cs9g09750	11.377	2.499e-14	yes	up	2.214	1.764	1.653	12.796	32.88	20.16	1.877	21.945
Cs1g24890	0.179	0.02148	yes	down	0.571	1.585	0.807	0.256	0.029	0.265	0.988	0.183
Cs9g05830	22.024	0.009247	yes	up	0.27	0.463	0	4.136	0.353	11.302	0.244	5.264
Cs7g07630	6.561	0.01604	yes	up	5.41	5.433	3.682	87.416	9.168	5.94	4.842	34.175
Cs2g16420	2.339	0.02006	yes	up	1.172	2.138	2.461	6.748	3.487	3.827	1.924	4.687
Cs7g16690	2.015	5.551e-06	yes	up	4.428	6.182	4.999	12.247	9.275	11.046	5.203	10.856
Cs7g08000	3.732	0.01716	yes	up	0.711	4.275	2.076	5.773	11.136	10.127	2.354	9.012
Cs6g11720	4.817	7.008e-13	yes	up	1.523	2.485	2.624	11.291	12.096	9.985	2.211	11.124
Cs3g20720	2.68	0.002815	yes	up	1.242	1.407	2.047	3.502	5.975	3.856	1.565	4.444
Cs3g16060	4.717	0.02311	yes	up	0.1	0.143	0.087	0.946	0.411	0.303	0.11	0.553
Cs9g16920	2.339	0.002917	yes	up	2.765	2.04	3.874	6.644	8.453	6.006	2.893	7.034
Cs3g26520	0.182	5.631e-05	yes	down	3.166	1.434	3.336	0.284	0.47	0.739	2.645	0.498
Cs8g12000	2.208	0.000596	yes	up	10.459	6.155	10.237	16.999	23.654	20.397	8.95	20.35
Cs1g14250	0.29	0.03122	yes	down	1.092	0.312	0.865	0.189	0.323	0.18	0.756	0.231
Cs6g18090	2.445	2.365e-10	yes	up	98.256	131.665	114.38	253.161	310.738	307.09	114.767	290.33
Cs5g03070	2.471	0.001155	yes	up	24.885	12.034	15.89	36.628	46.739	47.302	17.603	43.556
Cs7g07980	2.551	0.01368	yes	up	1.413	1.799	2.547	7.004	4.789	3.704	1.92	5.166
orange1.1t00264	2.986	0.001415	yes	up	1.392	2.637	1.355	7.562	4.486	4.689	1.795	5.579
Cs6g18870	0.462	0.001057	yes	down	75.826	45.899	70.537	25.148	35.965	30.174	64.087	30.429
Cs1g14530	0.322	0.04214	yes	down	0.761	1.986	0.817	0.331	0.588	0.256	1.188	0.392
Cs1g11630	5.548	4.072e-08	yes	up	22.961	50.085	33.346	307.337	122.088	186.518	35.464	205.314
Cs4g03060	6.644	1.637e-16	yes	up	3.065	2.637	5.345	26.151	23.497	26.829	3.682	25.492
Cs9g11940	9.228	1.475e-11	yes	up	15.588	7.981	17.678	132.146	118.317	265.566	13.749	172.01
Cs2g08000	0.237	0.005123	yes	down	3.997	7.5	4.874	2.527	0.47	1.071	5.457	1.356
Cs8g06630	11.004	0.0005266	yes	up	1.172	14.697	2.288	91.769	34.702	80.896	6.052	69.122
Cs1g03960	0.196	0.01117	yes	down	8.105	1.737	6.758	1.335	1.675	0.407	5.533	1.139
Cs7g04520	0.404	0.0001866	yes	down	145.11	311.768	238.315	99.171	107.817	85.263	231.731	97.417
Cs1g10680	0.061	0.00803	yes	down	0.641	3.964	0.942	0.208	0	0.142	1.849	0.117
Cs2g21150	24.692	6.418e-29	yes	up	0.711	1.746	0.904	39.837	24.466	24.167	1.12	29.49
Cs7g08770	0.121	1.125e-06	yes	down	229.18	664.5	334.498	21.201	76.073	55.999	409.393	51.091
Cs2g05170	0.265	5.497e-11	yes	down	180.834	133.892	147.63	28.981	51.597	45.265	154.119	41.948
Cs9g03000	0.279	1.653e-05	yes	down	49.559	18.696	37.96	8.793	11.518	10.62	35.405	10.31
orange1.1t02842	2.459	0.001027	yes	up	0.491	0.463	0.644	1.401	1.401	1.269	0.533	1.357
Cs1g24440	80.505	0.0004307	yes	up	0.801	0.089	1.067	91.987	1.058	58.424	0.652	50.49
Cs5g24000	2.27	8.121e-11	yes	up	69.464	61.219	84.956	181.854	160.227	168.859	71.88	170.313
Cs1g17390	0.473	2.862e-05	yes	down	64.736	67.525	47.361	33.893	22.939	31.292	59.874	29.375
Cs7g15320	0.258	0.0149	yes	down	111.019	22.678	73.498	26.056	7.463	22.671	69.065	18.73
orange1.1t03364	0.461	3.145e-07	yes	down	12.643	16.46	13.121	7.979	6.141	7.408	14.075	7.176
Cs3g01130	0.334	3.684e-08	yes	down	3.506	3.875	3.364	1.391	0.979	1.336	3.582	1.235
Cs2g28040	6.916	2.995e-05	yes	up	0.571	1.069	0.433	6.247	1.998	6.508	0.691	4.918
Cs7g18430	0.283	0.007659	yes	down	2.755	7.981	3.095	1.77	0.862	1.431	4.61	1.354
Cs9g13800	2.491	0.002555	yes	up	0.26	0.33	0.211	0.833	0.607	0.635	0.267	0.692
Cs1g04540	2.514	0.0005241	yes	up	2.484	2.699	2.192	8.442	4.652	6.281	2.458	6.458
Cs2g18210	0.486	0.02504	yes	down	1.032	1.977	1.749	0.899	0.813	0.682	1.586	0.798
Cs1g25530	7.372	0.0009426	yes	up	0.22	0.579	0.663	6.975	1.528	2.946	0.487	3.816
Cs7g27350	12.493	0.02069	yes	up	0.04	0	0.077	0.729	0.578	0.227	0.039	0.511
Cs1g19240	2.535	0.0008702	yes	up	0.381	0.597	0.529	1.24	1.499	1.222	0.502	1.32
Cs4g17960	0.247	0.001836	yes	down	32.128	11.089	34.202	4.401	10.813	4.528	25.806	6.581
Cs8g03430	38.854	4.354e-08	yes	up	0.05	0.151	0.375	15.191	2.938	4.642	0.192	7.59
Cs6g02710	2.898	6.138e-07	yes	up	3.136	2.539	3.336	6.644	11.244	8.735	3.004	8.874
Cs3g12750	0.211	0.002274	yes	down	3.606	2.387	1.173	1.249	0.235	0.284	2.389	0.589
Cs9g09050	5.018	3.363e-05	yes	up	0.751	0.401	0.433	3.199	1.763	2.757	0.528	2.573
Cs8g06660	17.304	1.421e-06	yes	up	0.23	2.164	0.423	12.739	14.672	21.505	0.939	16.305
Cs3g15650	5.629	7.73e-15	yes	up	0.701	0.659	0.461	3.757	3.624	3.174	0.607	3.518
orange1.1t03780	0.336	0.0207	yes	down	2.204	0.944	1.605	0.681	0.294	0.682	1.584	0.552
Cs9g18590	6.038	3.501e-16	yes	up	2.164	2.583	2.73	20.51	10.519	16.086	2.492	15.705
Cs7g03990	12.623	0.01823	yes	up	0.13	0.757	0.163	9.446	0.274	1.989	0.35	3.903
Cs6g13760	0.165	6.395e-05	yes	down	25.886	7.847	25.041	3.227	4.3	2.615	19.591	3.381
Cs7g12630	2.187	1.83e-09	yes	up	42.586	46.504	49.168	122.832	83.527	105.632	46.086	103.997
Cs9g14840	0.089	0.002694	yes	down	1.463	0.151	0.567	0.076	0.078	0.047	0.727	0.067
Cs1g16200	2.173	0.002054	yes	up	4.368	7.063	4.787	16.118	9.461	11.16	5.406	12.246
Cs9g12810	2.57	0.01152	yes	up	38.529	18.865	32.923	41.162	95.026	63.711	30.106	66.633
Cs5g33730	0.22	0.005686	yes	down	1.863	5.353	3.114	0.691	0.48	1.269	3.443	0.813
Cs8g13970	0.173	0.02011	yes	down	1.372	1.363	1.278	0.151	0.039	0.549	1.338	0.246
Cs9g03490	0.219	0.041	yes	down	10.138	0.632	7.873	1.041	1.332	1.857	6.214	1.41
Cs3g10950	0.374	0.0007915	yes	down	2.384	2.975	3.336	1.041	1.489	0.767	2.898	1.099
Cs2g10240	22.192	0.03809	yes	up	0	0.08	0	1.543	0.098	0.284	0.027	0.642
Cs9g12300	0.008	0.0002282	yes	down	3.206	0.641	2.499	0	0	0	2.115	0
Cs7g03240	2.665	0.01578	yes	up	2.024	7.598	3.393	9.768	8.619	11.283	4.338	9.89
orange1.1t01117	2.471	1.651e-05	yes	up	1.843	2.075	1.903	4.742	6.131	4.026	1.94	4.966
Cs1g05620	8.976	0.0008768	yes	up	0.03	0.169	0.115	1.429	0.46	0.966	0.105	0.952
Cs9g01710	0.235	0.03994	yes	down	56.651	6.422	68.336	5.206	15.358	11.207	43.803	10.59
Cs7g09390	2.113	0.008719	yes	up	19.695	38.247	32.366	74.477	43.575	72.379	30.103	63.477
orange1.1t01802	0.466	0.0004606	yes	down	11.671	9.611	13.371	5.177	5.681	5.608	11.551	5.489
Cs2g15710	2.986	0.00847	yes	up	5.099	11.731	6.796	36.325	11.851	27.265	7.875	25.147
Cs8g09070	14.231	3.719e-05	yes	up	0.441	0.356	0.894	2.328	19.07	5.049	0.564	8.816
Cs5g18710	0.327	4.087e-10	yes	down	170.455	221.387	147.688	48.535	69.962	64.156	179.843	60.884
Cs3g18760	2.124	0.001016	yes	up	4.869	4.462	3.557	12.56	7.561	8.413	4.296	9.511
Cs7g19640	23.703	0.001429	yes	up	0.05	0.053	0.048	0.388	1.91	1.014	0.05	1.104
Cs2g06030	2.461	2.567e-05	yes	up	73.121	40.438	72.69	172.891	143.371	159.489	62.083	158.584
Cs6g12920	7.265	6.801e-17	yes	up	1.082	0.624	1.182	6.767	6.934	8.1	0.963	7.267
Cs5g16850	39.753	7.008e-55	yes	up	2.765	1.479	3.374	92.422	127.171	94.879	2.539	104.824
Cs7g04660	6.034	0.02148	yes	up	0.05	0.116	0.125	1.221	0.274	0.407	0.097	0.634
Cs3g07440	52.201	7.582e-30	yes	up	0	0.33	0.279	12.616	10.862	9.303	0.203	10.927
Cs9g08890	2.678	0.001045	yes	up	3.697	8.337	8.305	22.971	15.612	18.227	6.78	18.937
Cs4g19100	0.007	0.0006727	yes	down	2.414	0.267	9.42	0.085	0	0	4.034	0.028
orange1.1t02600	5.227	0.013	yes	up	0.341	0.543	0.577	4.685	2.018	1.412	0.487	2.705
Cs4g08740	0.282	0.000273	yes	down	2.394	2.85	2.528	0.946	0.793	0.549	2.591	0.763
Cs4g19060	0.192	1.27e-06	yes	down	109.015	30.926	68.211	11.537	15.867	12.647	69.384	13.35
Cs3g03335	0.225	0.0008664	yes	down	1353.17	1101.08	1711.49	170.231	595.227	200.501	1388.58	321.986
orange1.1t00001	0.49	0.02266	yes	down	212.801	118.429	198.586	66.745	124.428	77.987	176.605	89.72
Cs4g08110	22.039	0.001054	yes	up	0	0.045	0	0.284	0.431	0.332	0.015	0.349
Cs5g28680	0.326	0.0004841	yes	down	2.094	1.746	2.538	0.918	0.725	0.521	2.126	0.721
Cs2g13290	0.085	0.0006489	yes	down	5.84	1.657	3.239	0.398	0.127	0.426	3.579	0.317
Cs9g05890	15.791	0.002586	yes	up	1.643	0.864	0.087	18.428	1.763	23.078	0.865	14.423
Cs8g16090	4.377	2.543e-07	yes	up	0.771	0.757	0.654	2.641	4.143	2.908	0.727	3.231
Cs7g21230	0.416	0.01824	yes	down	572.895	196.616	301.316	120.239	163.048	171.313	356.942	151.533
Cs6g18050	0.372	0.02386	yes	down	13.344	5.291	7.623	4.477	1.9	3.856	8.753	3.411
Cs1g10900	3.35	4.99e-07	yes	up	4.097	4.249	2.807	9.521	16.22	13.453	3.718	13.065
Cs1g16040	1296.13	4.402e-15	yes	up	0	0	0	6.199	3.751	4.263	0	4.738
Cs7g13590	0.497	0.001485	yes	down	5.38	8.658	8.363	3.937	3.389	4.036	7.467	3.787
orange1.1t04301	0.44	4.255e-05	yes	down	14.145	10.377	11.006	4.818	6.347	5.608	11.843	5.591
Cs3g20070	2.786	0.03971	yes	up	3.897	12.105	3.528	27.798	13.144	15.831	6.51	18.924
Cs1g08110	63.119	0.01781	yes	up	0	0	0	0.057	0.774	0.227	0	0.353
orange1.1t04788	4.266	7.132e-06	yes	up	0.501	0.401	0.394	1.713	2.341	1.724	0.432	1.926
orange1.1t02246	65.028	0.000816	yes	up	0.02	0	0	0.842	0.167	0.597	0.007	0.535
Cs1g17210	8.474	1.328e-08	yes	up	10.168	44.081	21.253	254.155	235.595	176.116	25.167	221.955
Cs5g29440	33.731	1.169e-13	yes	up	0	0.374	0.173	5.953	3.977	6.385	0.182	5.438
Cs8g03790	3.824	3.879e-05	yes	up	7.093	6.983	9.699	48.383	31.039	16.342	7.925	31.921
Cs3g06260	2.18	0.0002206	yes	up	34.822	17.912	34.413	64.085	62.155	62.507	29.049	62.916
Cs9g12070	9.183	2.492e-12	yes	up	4.408	2.806	7.181	45.894	33.164	59.959	4.798	46.339
Cs7g24830	0.165	0.000246	yes	down	4.919	18.037	8.2	1.372	1.528	3.06	10.385	1.987
Cs9g12030	7.945	3.867e-18	yes	up	7.974	8.987	8.786	42.903	55.192	97.276	8.582	65.124
Cs5g02430	0.051	7.33e-13	yes	down	120.836	542.908	241.295	9.739	20.519	17.081	301.68	15.78
Cs1g25040	0.139	0.0155	yes	down	14.296	5.22	10.045	3.502	0.157	0.767	9.854	1.475
Cs5g06350	7.377	5.626e-05	yes	up	0.07	0.151	0.192	0.946	1.312	0.938	0.138	1.065
Cs5g05870	0.357	1.653e-05	yes	down	31.727	18.126	21.907	9.749	6.993	10.137	23.92	8.96
orange1.1t04507	3.35	0.008794	yes	up	3.356	1.808	4.441	7.827	15.26	10.251	3.202	11.113
orange1.1t00428	7.106	0.0004818	yes	up	0.09	0.151	0.038	0.464	0.774	0.701	0.093	0.646
Cs3g26210	0.329	6.596e-09	yes	down	25.375	17.556	20.677	9.143	5.495	6.868	21.203	7.169
Cs1g05180	3.267	0.03036	yes	up	0.992	0.24	0.779	2.839	1.254	2.719	0.67	2.271
Cs8g20240	4.398	0.003563	yes	up	0.391	1.612	1.798	8.319	3.359	5.552	1.267	5.743
Cs1g03910	0.331	0.001876	yes	down	0.992	0.962	1.192	0.416	0.362	0.303	1.049	0.36
Cs5g10170	3.915	0.03886	yes	up	2.414	0.864	4.124	2.944	16.239	10.468	2.467	9.884
orange1.1t03365	0.407	0.02075	yes	down	2.404	5.46	4.874	1.685	1.861	1.857	4.246	1.801
Cs6g12590	0.442	0.0279	yes	down	3.035	4.32	3.71	1.789	1.91	1.412	3.688	1.704
Cs7g23120	0.491	0.003517	yes	down	4.859	4.783	3.835	2.716	1.518	2.634	4.492	2.289
Cs2g27090	5.629	0.04028	yes	up	0.12	0.419	0.211	3.133	0.323	1.004	0.25	1.487
Cs6g11240	4.472	5.395e-19	yes	up	4.618	2.859	4.095	18.428	18.551	16.541	3.857	17.84
Cs3g14720	6.165	1.593e-05	yes	up	0.541	0.214	0.279	2.281	2.693	2.833	0.345	2.602
Cs9g10130	0.02	0.0006703	yes	down	1.112	1.416	1.644	0	0.078	0	1.391	0.026
Cs2g11280	0.2	0.006705	yes	down	12.833	7.616	13.054	2.66	4.407	3.723	11.168	3.597
Cs9g10780	7.367	0.02614	yes	up	0.882	0.24	0.932	4.969	0.5	10.033	0.685	5.167
Cs9g12290	7.423	5.684e-09	yes	up	1.583	0.802	2.096	11.017	13.673	17.953	1.494	14.214
Cs7g12400	2.372	5.626e-07	yes	up	9.808	15.383	13.736	27.94	32.361	33.148	12.976	31.15
Cs4g13670	6.644	3.567e-10	yes	up	2.925	6.85	3.153	40.774	23.046	25.029	4.309	29.616
Cs9g08440	0.126	0.005552	yes	down	5.871	0.668	1.173	1.524	1.783	0.218	2.571	1.175
Cs7g15900	0.423	0.00363	yes	down	7.023	4.703	6.383	3.332	2.36	2.463	6.036	2.718
Cs8g18700	0.405	1.721e-06	yes	down	321.856	217.922	269.017	94.031	130.462	107.801	269.598	110.765
Cs9g16520	0.061	0.0004685	yes	down	0.771	1.087	1.615	0.18	0	0.038	1.158	0.073
Cs2g17820	5.548	2.665e-07	yes	up	16.67	4.997	11.391	69.083	69.031	52.929	11.019	63.681
orange1.1t01955	5.788	0.02037	yes	up	0.982	0.713	0.721	11.888	1.685	1.241	0.805	4.938
Cs7g08690	14.45	2.522e-07	yes	up	0.12	0.107	0.067	1.571	1.548	1.175	0.098	1.431
Cs6g11690	5.322	1.015e-05	yes	up	15.337	35.7	53.955	133.736	247.985	174.477	34.997	185.399
Cs2g08030	0.402	0.01485	yes	down	14.235	6.885	12.487	3.218	6.543	4.367	11.202	4.709
orange1.1t05168	3.56	2.799e-05	yes	up	27.199	12.363	22.186	78.954	65.437	77.741	20.583	74.044
Cs8g05480	0.242	0.0004255	yes	down	2.785	1.692	2.643	0.379	0.842	0.559	2.373	0.593
orange1.1t04412	3.832	0.03657	yes	up	0.731	0.454	0.394	3.985	0.529	2.226	0.526	2.247
Cs9g06750	5.252	0.0001696	yes	up	0.531	0.151	0.442	1.77	1.587	2.785	0.375	2.047
Cs5g15640	0.392	0.01807	yes	down	30.655	9.326	22.907	7.752	10.744	6.414	20.963	8.303
Cs1g23200	2.715	1.567e-12	yes	up	156.28	177.76	160.703	526.585	352.786	518.324	164.914	465.898
Cs2g22220	3.324	0.0009726	yes	up	2.695	8.186	3.509	16.61	14.466	18.388	4.797	16.488
Cs6g07360	0.486	0.039	yes	down	214.183	79.621	106.815	65.647	65.221	71.801	133.54	67.556
Cs4g19540	0.475	0.0314	yes	down	1.102	1.229	1.25	0.691	0.49	0.493	1.194	0.558
Cs5g34700	3.207	0.01345	yes	up	0.371	1.007	0.404	3	1.332	1.601	0.594	1.978
orange1.1t00787	27.742	0.03208	yes	up	0	0	0.087	2.29	0.323	0.171	0.029	0.928
Cs6g16820	2.378	1.821e-12	yes	up	17.03	23.648	22.368	52.16	48.835	52.882	21.015	51.292
Cs4g02690	127.116	0.04489	yes	up	0	0	0	9.843	0	0.635	0	3.493
Cs5g08140	0.393	0.0001174	yes	down	17.081	13.076	9.814	4.344	6.249	5.637	13.324	5.41
Cs6g11570	2.523	0.0413	yes	up	7.243	20.584	14.794	59.542	14.848	49.329	14.207	41.24
Cs2g18240	0.414	2.874e-15	yes	down	27.89	24.789	28.501	13.478	10.392	11.018	27.06	11.629
Cs5g34950	12.729	0.01813	yes	up	0.02	0.098	0	0.946	0.167	0.407	0.039	0.507
Cs5g12420	4.115	0.0005232	yes	up	1.232	1.336	3.288	8.414	11.077	5.533	1.952	8.341
Cs9g10950	2.88	0.006061	yes	up	1.463	2.957	1.999	3.918	9.089	6.234	2.14	6.414
Cs9g10700	4.296	0.009177	yes	up	0.591	0.098	0.644	1.827	2.106	2.018	0.444	1.984
Cs5g21760	4.35	0.012	yes	up	0.18	0.499	0.211	2.366	0.607	1.108	0.297	1.36
Cs2g24650	3.47	0.02711	yes	up	0.621	0.374	1.134	1.694	2.165	3.827	0.71	2.562
Cs4g06150	4.389	0.001337	yes	up	2.775	0.606	2.845	11.556	8.893	8.1	2.075	9.516
Cs2g07660	3.95	0.0008291	yes	up	1.242	1.505	2.999	11.84	4.192	7.683	1.915	7.905
Cs2g12530	2.006	0.003291	yes	up	5.84	3.527	4.931	8.026	11.91	9.682	4.766	9.873
orange1.1t01203	0.051	0.03674	yes	down	1.232	0.134	0.865	0	0.098	0	0.744	0.033
Cs4g09760	2.938	2.528e-07	yes	up	2.124	3.643	2.307	8.357	7.806	8.394	2.691	8.186
Cs7g28560	0.287	3.75e-06	yes	down	2.665	2.245	2.422	0.539	0.999	0.673	2.444	0.737
Cs9g05170	0.175	0.000189	yes	down	1.703	4.16	2.634	0.861	0.284	0.407	2.832	0.517
Cs3g25930	0.238	3.663e-06	yes	down	5.58	12.978	7.642	2.243	2.184	2.046	8.733	2.158
orange1.1t02036	57.361	0.001692	yes	up	0	0	0	2.906	1.577	1.203	0	1.895
Cs4g17240	0.065	0.001123	yes	down	396.57	92.064	84.168	4.988	21.479	13.149	190.934	13.205
orange1.1t04860	0.45	1.056e-07	yes	down	68.833	83.344	66.663	30.751	40.187	31.045	72.947	33.994
Cs3g12460	0.316	0.0003159	yes	down	14.456	6.538	9.622	3	4.074	3.846	10.205	3.64
Cs6g06040	0.238	0.001509	yes	down	3.496	3.028	3.912	0.795	1.44	0.379	3.479	0.871
orange1.1t04890	3.568	1.336e-05	yes	up	4.177	3.705	5.027	11.036	20.725	16.105	4.303	15.955
Cs8g03100	0.009	2.484e-05	yes	down	0.581	1.14	1.009	0	0	0	0.91	0
Cs5g29830	3.382	0.00186	yes	up	1.182	3.367	1.865	8.689	7.395	4.557	2.138	6.88
orange1.1t04300	0.419	0.001524	yes	down	34.642	42.576	32.529	17.33	15.377	10.582	36.582	14.43
Cs5g18720	0.467	0.001387	yes	down	20.286	40.002	29.53	14.85	14.839	14.504	29.939	14.731
Cs6g21270	0.032	0.01311	yes	down	0.21	0.739	0.519	0	0	0.047	0.489	0.016
orange1.1t02114	2.039	8.564e-06	yes	up	14.766	12.479	13.083	32.35	21.94	31.225	13.443	28.505
Cs6g15040	4.199	0.0002282	yes	up	5.63	20.424	7.507	51.81	50.588	43.304	11.187	48.567
Cs5g01370	0.069	0.009387	yes	down	0.2	0.151	0.163	0.028	0	0	0.171	0.009
Cs2g15390	111.662	2.735e-06	yes	up	0	0	0.038	1.723	2.096	1.715	0.013	1.845
Cs7g30010	0.382	0.0269	yes	down	30.274	29.492	41.478	6.72	19.687	12.884	33.748	13.097
Cs2g13340	0.338	0.008955	yes	down	28.461	9.246	22.705	9.398	4.368	8.005	20.137	7.257
Cs1g16183	0.364	1.142e-14	yes	down	8.996	8.791	8.613	3.341	3.996	3.591	8.8	3.643
Cs8g18210	0.483	0.02052	yes	down	101.271	45.524	78.102	30.448	40.559	41.665	74.966	37.557
Cs6g01620	3.121	2.563e-06	yes	up	3.546	4.079	4.374	13.506	9.579	16.011	4	13.032
Cs3g05240	2.563	8.649e-07	yes	up	11.1	7.179	7.402	17.406	13.673	19.497	8.56	16.859
Cs9g05270	48.369	0.01025	yes	up	0	0	0.019	0.502	0.029	0.426	0.006	0.319
Cs1g07330	4.09	1.417e-09	yes	up	746.897	933.246	1801.6	4702.89	4460.14	4204.09	1160.58	4455.7
Cs2g12590	3.437	0.000729	yes	up	1.964	2.61	1.826	15.229	4.829	6.101	2.133	8.72
Cs2g20750	9.667	0.007962	yes	up	0.06	0.232	0.067	2.357	0.274	1.004	0.12	1.212
Cs6g07310	0.393	0.009577	yes	down	52.103	20.246	44.785	15.314	19.344	13.547	39.045	16.068
Cs8g04890	99.941	9.084e-16	yes	up	0.08	0.08	0.211	9.332	17.561	13.273	0.124	13.389
Cs5g04810	2.383	0.0227	yes	up	16.92	9.433	10.064	48.052	16.915	32.116	12.139	32.361
Cs3g08920	14.581	0.009341	yes	up	0.18	0.062	0.087	4.354	0.215	0.568	0.11	1.712
Cs3g05620	5.348	1.01e-05	yes	up	1.783	1.211	3.71	12.285	15.593	9.597	2.235	12.492
Cs9g14590	3.832	4.009e-12	yes	up	23.161	16.425	26.377	81.661	108.963	75.808	21.988	88.811
orange1.1t04594	15.813	3.059e-15	yes	up	2.715	0.935	3.22	50.134	38.13	25.427	2.29	37.897
Cs8g13280	3.173	7.666e-34	yes	up	7.453	7.161	7.584	28.243	22.429	22.424	7.399	24.365
Cs7g32270	3.808	4.212e-05	yes	up	1.673	0.926	2.019	4.959	5.211	8.015	1.539	6.062
Cs9g03590	0.382	3.64e-10	yes	down	1605.73	1584.89	1846	590.898	789.764	624.771	1678.88	668.478
Cs3g25670	0.18	0.0007251	yes	down	5.54	0.713	3.393	0.256	0.49	1.525	3.215	0.757
Cs3g03970	38.881	0.0006542	yes	up	0.04	0	0.067	3.01	1.332	0.294	0.036	1.545
Cs7g12610	0.223	2.946e-06	yes	down	1490.02	2309.69	1503.18	250.019	633.504	329.04	1767.63	404.188
Cs5g14900	0.393	0.01243	yes	down	70.396	174.972	80.236	57.507	34.516	44.043	108.535	45.355
Cs2g05400	23.934	2.856e-06	yes	up	0.07	0.098	0.365	6.36	1.107	4.689	0.178	4.052
Cs2g19670	0.381	6.603e-16	yes	down	10.759	10.6	9.67	3.748	4.643	3.837	10.343	4.076
Cs5g15210	2.656	0.005533	yes	up	0.541	0.428	0.538	1.051	2.027	0.966	0.502	1.348
orange1.1t01834	0.378	0.001106	yes	down	16.87	21.787	13.823	13.071	5.504	11.842	17.493	10.139
orange1.1t05415	0.372	7.333e-10	yes	down	14.356	12.087	14.255	5.811	5.044	4.888	13.566	5.248
Cs3g14590	10.077	1.379e-05	yes	up	0.361	0.909	0.231	2.451	6.464	6.613	0.5	5.176
Cs1g18890	0.116	0.01413	yes	down	0.371	0.445	0.336	0	0.059	0.085	0.384	0.048
Cs1g16720	0.027	3.919e-06	yes	down	2.525	1.951	2.922	0.066	0	0.142	2.466	0.069
Cs3g19080	4.257	1.079e-05	yes	up	15.628	6.85	13.784	36.117	71.294	52.541	12.087	53.317
Cs5g18420	0.45	0.03903	yes	down	1.162	2.512	1.788	0.672	0.97	0.966	1.821	0.869
Cs6g15650	18.948	0.002304	yes	up	0.05	0.134	0.058	3.634	0.127	1.033	0.081	1.598
orange1.1t03722	11.794	0.04833	yes	up	0.03	0	0.029	0.312	0.176	0.218	0.02	0.235
Cs4g11610	0.459	0.02488	yes	down	2.605	1.434	2.615	1.06	1.322	0.805	2.218	1.062
orange1.1t02796	0.124	0.0002651	yes	down	51.312	46.388	61.165	15.683	3.183	1.838	52.955	6.901
Cs5g20320	3.446	0.04661	yes	up	0.301	0.276	0.404	2.413	0.47	0.654	0.327	1.179
Cs1g17220	3.864	2.157e-14	yes	up	43.568	65.69	57.358	287.404	204.645	178.92	55.539	223.656
Cs7g29270	6.298	7.145e-19	yes	up	3.637	6.511	4.422	28.933	34.721	28.914	4.857	30.856
Cs6g16080	0.164	0.001717	yes	down	0.681	1.318	0.433	0.199	0.049	0.18	0.811	0.143
Cs3g16480	0.251	0.0001281	yes	down	16.89	5.282	18.869	3.568	3.732	4.301	13.68	3.867
orange1.1t03452	0.387	0.005872	yes	down	6.051	9.629	7.844	4.799	1.92	2.833	7.841	3.184
orange1.1t05657	0.166	6.45e-05	yes	down	23.242	57.309	23.637	9.171	6.592	2.852	34.729	6.205
orange1.1t04318	7.16	0.0001083	yes	up	8.115	8.239	6.537	71.818	12.292	87.669	7.63	57.26
Cs5g27290	2.27	0.01873	yes	up	2.264	2.102	1.327	3.767	6.317	3.249	1.898	4.444
orange1.1t03623	0.381	4.133e-16	yes	down	13.544	13.672	14.871	6.086	4.613	5.912	14.029	5.537
Cs5g06090	0.453	2.067e-09	yes	down	7.834	8.578	8.18	4.287	3.624	3.704	8.197	3.872
Cs6g22300	0.408	2.692e-13	yes	down	8.595	7.331	8.315	3.455	2.987	3.6	8.08	3.347
Cs2g28160	42.873	0.0003291	yes	up	0.12	0	0	0.946	2.39	1.743	0.04	1.693
Cs8g03950	3.456	7.093e-08	yes	up	5.7	11.864	7.652	29.378	34.574	33.338	8.405	32.43
Cs5g31860	0.23	0.01571	yes	down	0.721	1.087	1.269	0.36	0.157	0.218	1.026	0.245
Cs3g16140	0.101	0.0338	yes	down	0.581	0.436	0.442	0.047	0	0.104	0.486	0.05
Cs8g14690	0.28	0.006137	yes	down	1.463	6.609	5.739	0.426	0.627	0.218	4.604	0.424
Cs1g14840	46.302	3.231e-06	yes	up	0.08	0	0	0.71	1.724	1.137	0.027	1.19
orange1.1t01737	23.901	7.985e-08	yes	up	1.312	0.249	0.884	15.948	7.385	37.222	0.815	20.185
Cs8g02010	0.398	0.007253	yes	down	6.862	4.258	4.354	3.265	1.352	1.819	5.158	2.145
Cs7g28340	0.48	2.383e-09	yes	down	77.549	59.286	74.065	38.199	32.586	33.006	70.3	34.597
Cs5g23130	26.853	3.891e-05	yes	up	0.03	0.018	0	0.398	0.421	0.332	0.016	0.384
Cs7g27010	2.665	0.007387	yes	up	1.603	3.367	1.288	6.975	4.662	5.656	2.086	5.764
Cs4g12570	0.365	0.0009773	yes	down	21.789	4.863	13.659	2.451	3.154	3.486	13.437	3.03
orange1.1t04319	7.706	0.0008537	yes	up	2.515	2.948	1.74	25.176	3.311	29.264	2.401	19.25
Cs7g04040	2.786	0.0001951	yes	up	7.183	16.986	11.295	41.928	30.529	30.183	11.821	34.213
Cs7g30070	2.49	0.0001951	yes	up	0.671	0.998	0.798	2.309	1.881	2.16	0.822	2.117
Cs6g15370	2.181	0.0005581	yes	up	3.476	6.342	4.97	13.023	10.95	9.531	4.929	11.168
Cs2g21100	0.488	3.007e-14	yes	down	351.118	317.878	322.877	157.426	182.891	161.062	330.624	167.126
Cs5g21850	0.013	0.008596	yes	down	0.13	1.621	0.538	0	0	0	0.763	0
Cs1g26610	2.004	5.016e-05	yes	up	27.399	32.556	30.779	81.869	49.021	58.528	30.245	63.139
Cs9g19320	2.061	0.003217	yes	up	4.017	7.91	6.085	11.518	12.145	14.646	6.004	12.77
Cs5g24105	6.351	0.001264	yes	up	1.473	1.033	2.144	13.402	8.893	10.563	1.55	10.953
Cs9g09100	0.487	0.0007721	yes	down	6.151	5.015	6.585	3.142	3.124	2.927	5.917	3.064
orange1.1t03997	0.327	0.006194	yes	down	3.847	3.474	2.365	0.549	1.322	1.393	3.229	1.088
Cs9g08340	3.845	0.01658	yes	up	0.15	0.187	0.625	1.202	1.381	1.355	0.321	1.313
Cs7g16710	19.32	0.02608	yes	up	0	0	0.048	0.606	0.176	0.227	0.016	0.336
Cs5g08740	2.19	0.04203	yes	up	0.831	0.989	0.731	2.887	1.175	1.762	0.85	1.941
Cs1g23500	0.483	0.006721	yes	down	2.214	2.343	1.759	1.42	0.999	0.748	2.105	1.056
Cs8g17240	3.907	0.004872	yes	up	0.952	0.926	0.365	4.77	1.841	2.473	0.748	3.028
Cs1g13620	4.32	0.005842	yes	up	0.23	0.294	0.125	0.407	1.273	1.146	0.216	0.942
Cs4g08190	49.488	6.35e-23	yes	up	0.04	0.178	0.038	3.918	5.387	3.534	0.085	4.28
orange1.1t00880	0.33	0.02101	yes	down	135.422	47.431	111.362	16.506	56.964	27.976	98.072	33.815
Cs6g16940	3.249	2.145e-30	yes	up	5.4	5.362	5.633	17.775	17.757	19.601	5.465	18.378
Cs7g07240	6.727	1.442e-10	yes	up	1.312	3.198	2.374	18.087	13.242	17.346	2.295	16.225
orange1.1t04298	0.378	0.00484	yes	down	5.52	5.068	4.902	2.186	2.429	0.928	5.163	1.848
Cs7g26800	39.097	0.04868	yes	up	0	0	0	0.114	0.96	0.303	0	0.459
Cs9g18620	7.245	9.307e-06	yes	up	0.09	0.107	0.135	1.088	0.637	0.824	0.111	0.85
Cs2g09870	2.763	0.01716	yes	up	0.912	0.9	0.385	2.404	2.596	1.241	0.732	2.08
Cs7g22760	0.147	1.446e-12	yes	down	10.589	9.014	9.315	0.842	2.096	1.449	9.639	1.462
Cs7g25700	2.339	0.003446	yes	up	2.695	3.723	2.086	6.303	8.609	7.92	2.835	7.611
Cs2g16470	3.034	7.281e-09	yes	up	4.007	3.83	2.874	13.837	8.472	11.425	3.57	11.245
Cs4g06500	3.361	0.0001241	yes	up	0.892	0.864	1.442	3.01	4.917	3.202	1.066	3.71
Cs2g05490	0.458	0.004819	yes	down	6.131	3.812	4.989	3.038	2.106	2.008	4.977	2.384
Cs2g01210	0.488	0.03545	yes	down	3.937	3.171	4.441	2.678	1.146	2.046	3.85	1.957
orange1.1t03455	2.988	0.02672	yes	up	4.318	1.862	5.133	18.305	11.714	5.675	3.771	11.898
Cs4g06480	0.463	0.03368	yes	down	5.61	7.812	7.469	4.325	1.871	2.596	6.964	2.931
Cs2g11940	5.696	0.000112	yes	up	0.1	0.196	0.135	0.918	0.97	0.644	0.144	0.844
Cs8g13110	0.5	0.0001866	yes	down	32.017	35.513	27.117	13.648	19.981	15.243	31.549	16.291
Cs2g22370	18.546	0.0272	yes	up	0	0.027	0	0.095	0.147	0.303	0.009	0.182
Cs1g09550	3.22	0.01874	yes	up	0.852	1.39	0.759	4.799	1.557	3.733	1	3.363
Cs6g07570	2.147	8.747e-05	yes	up	2.374	3.037	2.345	6.275	6.004	5.684	2.585	5.988
Cs8g19450	2.272	8.166e-09	yes	up	20.797	29.759	26.242	70.985	54.839	56.188	25.599	60.671
Cs2g05560	4.966	0.005573	yes	up	1.613	2.467	2.442	22.27	2.88	9.54	2.174	11.563
Cs7g05420	2.261	1.013e-05	yes	up	12.803	16.434	13.823	44.721	25.916	32.334	14.353	34.324
Cs7g06580	4.263	4.329e-05	yes	up	0.451	1.416	0.856	4.534	3.869	3.771	0.908	4.058
Cs7g06160	3.322	0.01345	yes	up	0.21	0.552	0.625	1.893	1.263	1.648	0.462	1.601
Cs3g10350	0.059	0.003207	yes	down	5.289	0.401	4.816	0.435	0.147	0.076	3.502	0.219
Cs5g25070	413.86	1.457e-10	yes	up	0	0	0	3.606	3.291	2.918	0	3.272
Cs6g17360	2.032	4.583e-08	yes	up	3.977	3.42	4.124	7.572	8.374	8.308	3.84	8.085
