# Supplementary material for: Transcription factor WRKY22 regulates canker susceptibility in sweet orange (Citrus sinensis Osbeck) by enhancing cell enlargement and CsLOB1 expression
Source: Hortic Res. 2021 Mar 1;8:50. doi: 10.1038/s41438-021-00486-2 (PMC7917094; doi:10.1038/s41438-021-00486-2)
Supplement: Supplementary file 3 — Table S3 GO analysis of the differentially expressed genes [file 41438_2021_486_MOESM3_ESM.xlsx]

## Sheet: Sheet1
GO analysis of the differentially expressed genes
GO term	Ontology	Description	Number in input list	Number in BG/Ref	p-value	FDR
GO:0042221	Biological process	response to chemical stimulus	75	159	1.7e-51	2e-48
GO:0050896	Biological process	response to stimulus	133	784	1.8e-47	1.1e-44
GO:0006950	Biological process	response to stress	89	336	3.5e-44	1.4e-41
GO:0006952	Biological process	defense response	47	47	3.2e-43	9.7e-41
GO:0051704	Biological process	multi-organism process	53	78	1.4e-42	3.5e-40
GO:0032502	Biological process	developmental process	50	71	9.7e-41	1.9e-38
GO:0048856	Biological process	anatomical structure development	46	60	1e-38	1.7e-36
GO:0010033	Biological process	response to organic substance	45	95	4.3e-31	6.5e-29
GO:0007275	Biological process	multicellular organismal development	38	57	1.6e-30	2.2e-28
GO:0032501	Biological process	multicellular organismal process	46	131	3e-27	3.6e-25
GO:0009719	Biological process	response to endogenous stimulus	36	90	4.4e-23	4.8e-21
GO:0065009	Biological process	regulation of molecular function	24	25	2.7e-22	2.7e-20
GO:0050790	Biological process	regulation of catalytic activity	23	23	1.1e-21	1e-19
GO:0009308	Biological process	amine metabolic process	24	32	1.5e-20	1.3e-18
GO:0009987	Biological process	cellular process	275	4729	1.1e-19	8.9e-18
GO:0009725	Biological process	response to hormone stimulus	32	90	2.1e-19	1.6e-17
GO:0044281	Biological process	small molecule metabolic process	66	470	4.2e-19	2.9e-17
GO:0065007	Biological process	biological regulation	112	1221	1.4e-18	9.2e-17
GO:0005976	Biological process	polysaccharide metabolic process	29	77	3e-18	1.9e-16
GO:0023052	Biological process	signaling	50	288	5.7e-18	3.4e-16
GO:0044262	Biological process	cellular carbohydrate metabolic process	32	111	3.4e-17	2e-15
GO:0071554	Biological process	cell wall organization or biogenesis	29	89	7.3e-17	4e-15
GO:0065008	Biological process	regulation of biological quality	33	127	1.5e-16	7.7e-15
GO:0008152	Biological process	metabolic process	321	6289	1.7e-15	8.6e-14
GO:0044106	Biological process	cellular amine metabolic process	15	15	1.4e-14	6.8e-13
GO:0006575	Biological process	cellular amino acid derivative metabolic process	15	17	4.9e-14	2.2e-12
GO:0042398	Biological process	cellular amino acid derivative biosynthetic process	14	14	1.1e-13	4.9e-12
GO:0044237	Biological process	cellular metabolic process	222	3891	1.6e-13	6.9e-12
GO:0071555	Biological process	cell wall organization	21	66	2.1e-12	8.7e-11
GO:0044283	Biological process	small molecule biosynthetic process	28	133	2.6e-12	1e-10
GO:0000003	Biological process	reproduction	23	84	2.5e-12	1e-10
GO:0006066	Biological process	alcohol metabolic process	12	13	1.2e-11	4.6e-10
GO:0022414	Biological process	reproductive process	22	84	1.6e-11	5.9e-10
GO:0009056	Biological process	catabolic process	33	204	1.7e-11	5.9e-10
GO:0016051	Biological process	carbohydrate biosynthetic process	20	68	2.3e-11	8e-10
GO:0034637	Biological process	cellular carbohydrate biosynthetic process	19	60	2.6e-11	8.6e-10
GO:0032787	Biological process	monocarboxylic acid metabolic process	24	111	6.1e-11	2e-09
GO:0044264	Biological process	cellular polysaccharide metabolic process	19	68	1.6e-10	4.9e-09
GO:0048519	Biological process	negative regulation of biological process	14	30	1.9e-10	5.8e-09
GO:0048583	Biological process	regulation of response to stimulus	11	14	2.9e-10	8.8e-09
GO:0055114	Biological process	oxidation reduction	87	1155	4.4e-10	1.3e-08
GO:0006629	Biological process	lipid metabolic process	38	316	1.2e-09	3.4e-08
GO:0007165	Biological process	signal transduction	35	288	4.3e-09	1.2e-07
GO:0044042	Biological process	glucan metabolic process	17	67	5e-09	1.4e-07
GO:0005975	Biological process	carbohydrate metabolic process	50	529	5.4e-09	1.4e-07
GO:0032259	Biological process	methylation	13	34	5.8e-09	1.5e-07
GO:0048367	Biological process	shoot development	9	10	5.7e-09	1.5e-07
GO:0045859	Biological process	regulation of protein kinase activity	10	16	9.4e-09	2.4e-07
GO:0044238	Biological process	primary metabolic process	225	4432	1.1e-08	2.8e-07
GO:0016043	Biological process	cellular component organization	37	331	1.2e-08	2.8e-07
GO:0042325	Biological process	regulation of phosphorylation	10	17	1.4e-08	3.3e-07
GO:0043549	Biological process	regulation of kinase activity	10	17	1.4e-08	3.3e-07
GO:0051338	Biological process	regulation of transferase activity	10	17	1.4e-08	3.3e-07
GO:0050789	Biological process	regulation of biological process	83	1183	2.6e-08	5.8e-07
GO:0019752	Biological process	carboxylic acid metabolic process	32	268	2.9e-08	6.4e-07
GO:0019220	Biological process	regulation of phosphate metabolic process	10	19	3.2e-08	6.8e-07
GO:0051174	Biological process	regulation of phosphorus metabolic process	10	19	3.2e-08	6.8e-07
GO:0044248	Biological process	cellular catabolic process	22	135	3.7e-08	7.8e-07
GO:0043436	Biological process	oxoacid metabolic process	32	273	4.3e-08	8.8e-07
GO:0033554	Biological process	cellular response to stress	21	126	5.4e-08	1.1e-06
GO:0048518	Biological process	positive regulation of biological process	10	22	9.4e-08	1.9e-06
GO:0006721	Biological process	terpenoid metabolic process	8	11	1.3e-07	2.5e-06
GO:0044036	Biological process	cell wall macromolecule metabolic process	9	17	1.5e-07	2.9e-06
GO:0006073	Biological process	cellular glucan metabolic process	15	67	1.7e-07	3.1e-06
GO:0009309	Biological process	amine biosynthetic process	8	12	2.1e-07	3.9e-06
GO:0006082	Biological process	organic acid metabolic process	32	297	2.5e-07	4.6e-06
GO:0000271	Biological process	polysaccharide biosynthetic process	12	41	2.5e-07	4.6e-06
GO:0046394	Biological process	carboxylic acid biosynthetic process	17	94	3.7e-07	6.5e-06
GO:0016052	Biological process	carbohydrate catabolic process	13	54	5.5e-07	9.5e-06
GO:0043648	Biological process	dicarboxylic acid metabolic process	7	9	6e-07	1e-05
GO:0042545	Biological process	cell wall modification	13	56	7.8e-07	1.3e-05
GO:0009072	Biological process	aromatic amino acid family metabolic process	9	22	8.5e-07	1.4e-05
GO:0034754	Biological process	cellular hormone metabolic process	6	6	1.5e-06	2.5e-05
GO:0033692	Biological process	cellular polysaccharide biosynthetic process	11	41	1.7e-06	2.7e-05
GO:0016310	Biological process	phosphorylation	79	1232	1.9e-06	2.9e-05
GO:0006979	Biological process	response to oxidative stress	16	95	1.9e-06	2.9e-05
GO:0046700	Biological process	heterocycle catabolic process	9	25	2e-06	3.1e-05
GO:0016053	Biological process	organic acid biosynthetic process	17	109	2.3e-06	3.5e-05
GO:0006720	Biological process	isoprenoid metabolic process	10	34	2.5e-06	3.8e-05
GO:0048523	Biological process	negative regulation of cellular process	8	19	3e-06	4.5e-05
GO:0044255	Biological process	cellular lipid metabolic process	22	181	3.4e-06	5e-05
GO:0051716	Biological process	cellular response to stimulus	36	420	6.5e-06	9.6e-05
GO:0009057	Biological process	macromolecule catabolic process	17	120	7.3e-06	0.00011
GO:0050794	Biological process	regulation of cellular process	73	1161	9.3e-06	0.00013
GO:0009073	Biological process	aromatic amino acid family biosynthetic process	7	16	1e-05	0.00015
GO:0005996	Biological process	monosaccharide metabolic process	8	25	1.5e-05	0.00021
GO:0016114	Biological process	terpenoid biosynthetic process	6	11	1.7e-05	0.00024
GO:0051239	Biological process	regulation of multicellular organismal process	5	6	2.2e-05	0.0003
GO:0048878	Biological process	chemical homeostasis	6	12	2.5e-05	0.00034
GO:0051641	Biological process	cellular localization	17	140	4.4e-05	0.00059
GO:0009250	Biological process	glucan biosynthetic process	9	40	4.9e-05	0.00065
GO:0006576	Biological process	cellular biogenic amine metabolic process	6	15	6.8e-05	0.00088
GO:0019318	Biological process	hexose metabolic process	7	23	6.9e-05	0.00089
GO:0033036	Biological process	macromolecule localization	18	163	8.1e-05	0.001
GO:0045229	Biological process	external encapsulating structure organization	11	66	8.2e-05	0.001
GO:0031668	Biological process	cellular response to extracellular stimulus	5	9	8.6e-05	0.0011
GO:0009991	Biological process	response to extracellular stimulus	5	9	8.6e-05	0.0011
GO:0071496	Biological process	cellular response to external stimulus	5	9	8.6e-05	0.0011
GO:0008299	Biological process	isoprenoid biosynthetic process	8	34	9.8e-05	0.0012
GO:0006022	Biological process	aminoglycan metabolic process	6	17	0.00012	0.0014
GO:0008652	Biological process	cellular amino acid biosynthetic process	8	37	0.00016	0.0019
GO:0042401	Biological process	cellular biogenic amine biosynthetic process	5	12	0.00024	0.0028
GO:0051301	Biological process	cell division	5	12	0.00024	0.0028
GO:0006631	Biological process	fatty acid metabolic process	10	63	0.00025	0.0028
GO:0008610	Biological process	lipid biosynthetic process	17	165	0.00027	0.0031
GO:0048522	Biological process	positive regulation of cellular process	6	21	0.00031	0.0035
GO:0006520	Biological process	cellular amino acid metabolic process	14	121	0.00032	0.0036
GO:0044272	Biological process	sulfur compound biosynthetic process	5	13	0.00033	0.0036
GO:0006790	Biological process	sulfur metabolic process	7	32	0.0004	0.0044
GO:0006612	Biological process	protein targeting to membrane	5	14	0.00043	0.0047
GO:0006796	Biological process	phosphate metabolic process	79	1455	0.00043	0.0047
GO:0006793	Biological process	phosphorus metabolic process	79	1458	0.00046	0.0049
GO:0010876	Biological process	lipid localization	5	15	0.00056	0.0057
GO:0006026	Biological process	aminoglycan catabolic process	5	15	0.00056	0.0057
GO:0006869	Biological process	lipid transport	5	15	0.00056	0.0057
GO:0006030	Biological process	chitin metabolic process	5	15	0.00056	0.0057
GO:0006032	Biological process	chitin catabolic process	5	15	0.00056	0.0057
GO:0016998	Biological process	cell wall macromolecule catabolic process	5	16	0.00071	0.0072
GO:0006006	Biological process	glucose metabolic process	5	16	0.00071	0.0072
GO:0009856	Biological process	pollination	10	74	0.00077	0.0077
GO:0031323	Biological process	regulation of cellular metabolic process	46	768	0.0012	0.012
GO:0044282	Biological process	small molecule catabolic process	5	19	0.0014	0.013
GO:0019222	Biological process	regulation of metabolic process	46	781	0.0017	0.017
GO:0044249	Biological process	cellular biosynthetic process	85	1670	0.0017	0.017
GO:0009199	Biological process	ribonucleoside triphosphate metabolic process	9	69	0.0017	0.017
GO:0009205	Biological process	purine ribonucleoside triphosphate metabolic process	9	69	0.0017	0.017
GO:0009144	Biological process	purine nucleoside triphosphate metabolic process	9	69	0.0017	0.017
GO:0009141	Biological process	nucleoside triphosphate metabolic process	9	71	0.0021	0.02
GO:0070727	Biological process	cellular macromolecule localization	12	121	0.0028	0.026
GO:0006468	Biological process	protein amino acid phosphorylation	62	1164	0.0029	0.027
GO:0006605	Biological process	protein targeting	6	35	0.0031	0.028
GO:0051179	Biological process	localization	57	1063	0.0037	0.034
GO:0004674	Molecular function	protein serine/threonine kinase activity	52	56	1.2e-46	7.5e-44
GO:0060089	Molecular function	molecular transducer activity	32	34	3.7e-29	1.2e-26
GO:0004871	Molecular function	signal transducer activity	32	57	3.8e-24	8e-22
GO:0003824	Molecular function	catalytic activity	317	6096	1.9e-16	3e-14
GO:0004872	Molecular function	receptor activity	19	34	8.2e-15	1e-12
GO:0009055	Molecular function	electron carrier activity	26	100	2.6e-13	2.7e-11
GO:0016740	Molecular function	transferase activity	160	2544	2.8e-12	2.6e-10
GO:0046527	Molecular function	glucosyltransferase activity	18	46	4.8e-12	3.8e-10
GO:0035251	Molecular function	UDP-glucosyltransferase activity	17	45	3e-11	2.1e-09
GO:0005506	Molecular function	iron ion binding	40	342	8.9e-10	5.6e-08
GO:0042578	Molecular function	phosphoric ester hydrolase activity	23	123	1.8e-09	1e-07
GO:0016788	Molecular function	hydrolase activity, acting on ester bonds	40	366	5.2e-09	2.8e-07
GO:0016491	Molecular function	oxidoreductase activity	89	1277	9.8e-09	4.8e-07
GO:0043169	Molecular function	cation binding	93	1398	3.6e-08	1.6e-06
GO:0004721	Molecular function	phosphoprotein phosphatase activity	17	82	6.6e-08	2.8e-06
GO:0008194	Molecular function	UDP-glycosyltransferase activity	18	96	1e-07	4.1e-06
GO:0016298	Molecular function	lipase activity	8	11	1.3e-07	4.8e-06
GO:0005524	Molecular function	ATP binding	86	1309	2.2e-07	7.7e-06
GO:0016301	Molecular function	kinase activity	83	1262	3.6e-07	1.2e-05
GO:0016791	Molecular function	phosphatase activity	18	106	3.8e-07	1.2e-05
GO:0046872	Molecular function	metal ion binding	89	1392	4e-07	1.2e-05
GO:0016772	Molecular function	transferase activity, transferring phosphorus-containing groups	90	1417	4.5e-07	1.2e-05
GO:0043167	Molecular function	ion binding	93	1481	4.5e-07	1.2e-05
GO:0046914	Molecular function	transition metal ion binding	69	983	4.6e-07	1.2e-05
GO:0016881	Molecular function	acid-amino acid ligase activity	7	10	9.9e-07	2.5e-05
GO:0016705	Molecular function	oxidoreductase activity, acting on paired donors, with incorporation or reduction of molecular oxygen	33	335	1e-06	2.5e-05
GO:0004620	Molecular function	phospholipase activity	6	9	7.5e-06	0.00018
GO:0046906	Molecular function	tetrapyrrole binding	34	396	1.1e-05	0.00025
GO:0020037	Molecular function	heme binding	34	396	1.1e-05	0.00025
GO:0030554	Molecular function	adenyl nucleotide binding	99	1750	1.4e-05	0.0003
GO:0016787	Molecular function	hydrolase activity	97	1718	1.9e-05	0.0004
GO:0016846	Molecular function	carbon-sulfur lyase activity	5	6	2.2e-05	0.00043
GO:0005509	Molecular function	calcium ion binding	13	85	4.2e-05	0.00081
GO:0000166	Molecular function	nucleotide binding	113	2139	5.7e-05	0.0011
GO:0015293	Molecular function	symporter activity	5	9	8.6e-05	0.0015
GO:0004601	Molecular function	peroxidase activity	13	95	0.00012	0.0021
GO:0017076	Molecular function	purine nucleotide binding	102	1923	0.00013	0.0021
GO:0016684	Molecular function	oxidoreductase activity, acting on peroxide as acceptor	13	96	0.00013	0.0021
GO:0016757	Molecular function	transferase activity, transferring glycosyl groups	32	416	0.00014	0.0023
GO:0016879	Molecular function	ligase activity, forming carbon-nitrogen bonds	9	47	0.00014	0.0023
GO:0034061	Molecular function	DNA polymerase activity	5	11	0.00018	0.0027
GO:0016758	Molecular function	transferase activity, transferring hexosyl groups	28	358	0.00029	0.0044
GO:0008374	Molecular function	O-acyltransferase activity	6	22	0.00038	0.0055
GO:0032559	Molecular function	adenyl ribonucleotide binding	92	1748	0.00037	0.0055
GO:0016209	Molecular function	antioxidant activity	13	109	0.0004	0.0056
GO:0001883	Molecular function	purine nucleoside binding	99	1917	0.00041	0.0056
GO:0008081	Molecular function	phosphoric diester hydrolase activity	5	14	0.00043	0.0058
GO:0030414	Molecular function	peptidase inhibitor activity	7	33	0.00046	0.006
GO:0001882	Molecular function	nucleoside binding	99	1924	0.00046	0.006
GO:0004672	Molecular function	protein kinase activity	66	1168	0.0005	0.0063
GO:0004568	Molecular function	chitinase activity	5	15	0.00056	0.0069
GO:0030246	Molecular function	carbohydrate binding	14	133	0.00076	0.0092
GO:0016762	Molecular function	xyloglucan:xyloglucosyl transferase activity	6	27	0.00096	0.011
GO:0016773	Molecular function	phosphotransferase activity, alcohol group as acceptor	68	1257	0.0012	0.014
GO:0032555	Molecular function	purine ribonucleotide binding	95	1917	0.0019	0.022
GO:0004866	Molecular function	endopeptidase inhibitor activity	6	33	0.0024	0.026
GO:0008757	Molecular function	S-adenosylmethionine-dependent methyltransferase activity	5	22	0.0024	0.026
GO:0032553	Molecular function	ribonucleotide binding	95	1932	0.0024	0.027
GO:0008509	Molecular function	anion transmembrane transporter activity	6	34	0.0027	0.028
GO:0030247	Molecular function	polysaccharide binding	8	60	0.0027	0.028
GO:0001871	Molecular function	pattern binding	8	60	0.0027	0.028
GO:0003677	Molecular function	DNA binding	48	852	0.0032	0.032
GO:0004857	Molecular function	enzyme inhibitor activity	11	110	0.0039	0.039
GO:0044464	Cellular component	cell part	252	1618	4.8e-93	5e-91
GO:0005623	Cellular component	cell	252	1618	4.8e-93	5e-91
GO:0043231	Cellular component	intracellular membrane-bounded organelle	119	765	9.4e-39	4.9e-37
GO:0043227	Cellular component	membrane-bounded organelle	119	765	9.4e-39	4.9e-37
GO:0030312	Cellular component	external encapsulating structure	46	84	6.5e-34	2.7e-32
GO:0044444	Cellular component	cytoplasmic part	92	517	1.4e-33	4.9e-32
GO:0005618	Cellular component	cell wall	45	84	7.1e-33	2.1e-31
GO:0005737	Cellular component	cytoplasm	98	624	7e-32	1.8e-30
GO:0005576	Cellular component	extracellular region	33	45	1.3e-27	3.1e-26
GO:0005622	Cellular component	intracellular	146	1511	6.3e-27	1.3e-25
GO:0043229	Cellular component	intracellular organelle	123	1169	2.7e-25	5e-24
GO:0043226	Cellular component	organelle	123	1170	2.9e-25	5e-24
GO:0016020	Cellular component	membrane	146	1579	4.2e-25	6.7e-24
GO:0044424	Cellular component	intracellular part	134	1455	1.1e-22	1.7e-21
GO:0044459	Cellular component	plasma membrane part	21	22	1.3e-19	1.7e-18
GO:0048046	Cellular component	apoplast	20	27	2.9e-17	3.8e-16
GO:0044425	Cellular component	membrane part	85	923	3.8e-14	4.7e-13
GO:0031224	Cellular component	intrinsic to membrane	74	773	3.9e-13	4.5e-12
GO:0016021	Cellular component	integral to membrane	70	763	1.1e-11	1.2e-10
GO:0005794	Cellular component	Golgi apparatus	10	28	5.7e-07	6e-06
GO:0005783	Cellular component	endoplasmic reticulum	14	66	7.6e-07	7.5e-06
GO:0005634	Cellular component	nucleus	45	541	9.5e-07	9e-06
GO:0031090	Cellular component	organelle membrane	15	86	2.7e-06	2.4e-05
GO:0005739	Cellular component	mitochondrion	13	86	4.7e-05	0.00041
GO:0000151	Cellular component	ubiquitin ligase complex	5	8	5.7e-05	0.00044
GO:0044437	Cellular component	vacuolar part	5	8	5.7e-05	0.00044
GO:0005774	Cellular component	vacuolar membrane	5	8	5.7e-05	0.00044
GO:0031225	Cellular component	anchored to membrane	5	10	0.00012	0.00093
GO:0044446	Cellular component	intracellular organelle part	33	452	0.00028	0.002
GO:0044422	Cellular component	organelle part	33	453	0.00029	0.002
GO:0005777	Cellular component	peroxisome	5	14	0.00043	0.0028
GO:0042579	Cellular component	microbody	5	14	0.00043	0.0028
GO:0005874	Cellular component	microtubule	6	23	0.00046	0.0029
