# Supplementary material for: Transcription factor WRKY22 regulates canker susceptibility in sweet orange (Citrus sinensis Osbeck) by enhancing cell enlargement and CsLOB1 expression
Source: Hortic Res. 2021 Mar 1;8:50. doi: 10.1038/s41438-021-00486-2 (PMC7917094; doi:10.1038/s41438-021-00486-2)
Supplement: Supplementary file 4 — Table S4 KEGG pathways enriched among the DEGs [file 41438_2021_486_MOESM4_ESM.xlsx]

## Sheet: Sheet1
Term	Database	ID	Input	Total	P-value	FDR
Metabolic pathways	KEGG PATHWAY	cit01100	101	2261	7.65e-06	0.000389
Phenylpropanoid biosynthesis	KEGG PATHWAY	cit00940	20	217	1.1e-05	0.000389
Biosynthesis of secondary metabolism	KEGG PATHWAY	cit01110	59	1171	3.19e-05	0.000754
Plant hormone signal transduction	KEGG PATHWAY	cit04075	20	243	4.89e-05	0.000868
Diterpenoid biosynthesis	KEGG PATHWAY	cit00904	5	28	0.00199	0.0283
Glycosaminoglycan degradation	KEGG PATHWAY	cit00531	3	14	0.0107	0.121
Amino sugar and nucleotide sugar metabolism	KEGG PATHWAY	cit00520	9	128	0.0141	0.121
Phenylalanine metabolism	KEGG PATHWAY	cit00360	5	47	0.0142	0.121
ABC transporters	KEGG PATHWAY	cit02010	4	31	0.0154	0.121
Starch and sucrose metabolism	KEGG PATHWAY	cit00500	10	159	0.0195	0.138
Galactose metabolism	KEGG PATHWAY	cit00052	5	58	0.0301	0.189
Tyrosine metabolism	KEGG PATHWAY	cit00350	5	59	0.0319	0.189
MAPK signaling pathway - plant	KEGG PATHWAY	cit04016	8	128	0.0355	0.194
Phenylalanine, tyrosine and tryptophan biosynthesis	KEGG PATHWAY	cit00400	4	46	0.0491	0.233
Fatty acid elongation	KEGG PATHWAY	cit00062	3	27	0.0491	0.233
Tryptophan metabolism	KEGG PATHWAY	cit00380	4	48	0.0553	0.24
beta-Alanine metabolism	KEGG PATHWAY	cit00410	4	49	0.0585	0.24
Pentose and glucuronate interconvesions	KEGG PATHWAY	cit00040	7	119	0.0609	0.24
Isoquinoline alkaloid biosynthesis	KEGG PATHWAY	cit00950	3	31	0.0669	0.25
Brassinosteroid biosynthesis	KEGG PATHWAY	cit00905	2	14	0.0709	0.252
Plant-pathogen interaction	KEGG PATHWAY	cit04626	10	204	0.0746	0.252
Glutathione metabolism	KEGG PATHWAY	cit00480	6	105	0.0877	0.283
Glycine, serine and threonine metabolism	KEGG PATHWAY	cit00260	4	61	0.105	0.325
Base excision repair	KEGG PATHWAY	cit03410	3	43	0.134	0.396
Ether lipid metabolism	KEGG PATHWAY	cit00565	2	23	0.151	0.429
Phagosome	KEGG PATHWAY	cit04145	4	72	0.159	0.434
Glycosphingolipid biosynthesis	KEGG PATHWAY	cit00604	1	6	0.178	0.469
Sulfur metabolism	KEGG PATHWAY	cit00920	2	29	0.211	0.529
Arginine and proline metabolism	KEGG PATHWAY	cit00330	3	55	0.216	0.529
Glycerophospholipid metabolism	KEGG PATHWAY	cit00564	4	86	0.238	0.563
