# Supplementary material for: Transcription factor WRKY22 regulates canker susceptibility in sweet orange (Citrus sinensis Osbeck) by enhancing cell enlargement and CsLOB1 expression
Source: Hortic Res. 2021 Mar 1;8:50. doi: 10.1038/s41438-021-00486-2 (PMC7917094; doi:10.1038/s41438-021-00486-2)
Supplement: Supplementary file 5 — Table S6 Differentially expressed genes in MAPK signaling pathway [file 41438_2021_486_MOESM5_ESM.xlsx]

## Sheet: sheet1
Differentially expressed genes in MAPK signaling pathway in OE-5 transgenic lines relative to WT lines
	Gene_name	FC(OE-5/WT)	Padjust	Significant	Regulate	WT_1_Fpkm	WT_2_Fpkm	WT_3_Fpkm	OE-5_1_Fpkm	OE-5_2_Fpkm	OE-5_3_Fpkm	WT_Fpkm	OE-5_Fpkm
1-aminocyclopropane 1-carboxylate synthase，ACS	orange1.1t00416	75.741	0.001312	yes	up	0	0.062	0	0.806	3.61	0.203	0.021	1.54
EIN3-binding F-box protein 1	Cs4g17960	0.211	0.0001088	yes	down	32.128	11.089	34.202	6.108	3.413	7.831	25.806	5.784
LRR receptor-like serine/threonine-protein kinase FLS2	Cs1g14210	0.19	0.001395	yes	down	5.41	0.909	3.768	0.796	0.652	0.61	3.362	0.686
Mitogen-activated protein kinase kinase kinase， MEKK	Cs2g21150	17.704	1.815e-06	yes	up	0.711	1.746	0.904	3.528	31.133	29.372	1.12	21.344
Serine/threonine-protein kinase OXI1	Cs7g16760	7.808	2.001e-12	yes	up	12.472	9.361	13.929	69.059	156.14	71.589	11.921	98.929
Respiratory burst oxidase homolog protein, Rboh	Cs8g12000	6.892	0.000496	yes	up	10.459	6.155	10.237	45.354	134.078	16.862	8.95	65.431
Pathogenesis-related protein 1-like	Cs8g03430	30.337	6.217e-06	yes	up	0.05	0.151	0.375	3.296	12.495	2.004	0.192	5.932
Catalase (Precursor)	Cs3g27290	0.347	0.01469	yes	down	415.384	166.163	348.975	72.627	76.343	191.884	310.174	113.618
Differentially expressed genes in MAPK signaling pathway in OE-6 transgenic lines relative to WT lines
	Gene_name	FC(OE-6/WT)	Padjust	Significant	Regulate	WT_1_Fpkm	WT_2_Fpkm	WT_3_Fpkm	OE-6_1_Fpkm	OE-6_2_Fpkm	OE-6_3_Fpkm	WT_Fpkm	OE-6_Fpkm
1-aminocyclopropane 1-carboxylate synthase，ACS	orange1.1t00416	105.493	0.0003497	yes	up	0	0.062	0	5.234	0.245	1.004	0.021	2.161
EIN3-binding F-box protein 1	Cs4g17960	0.247	0.001836	yes	down	32.128	11.089	34.202	4.401	10.813	4.528	25.806	6.581
LRR receptor-like serine/threonine-protein kinase FLS2	Cs1g14210	0.222	0.01076	yes	down	5.41	0.909	3.768	0.861	0.411	1.118	3.362	0.797
Mitogen-activated protein kinase kinase kinase， MEKK	Cs2g21150	24.692	6.418e-29	yes	up	0.711	1.746	0.904	39.837	24.466	24.167	1.12	29.49
Serine/threonine-protein kinase OXI1	Cs7g16760	5.665	8.655e-33	yes	up	12.472	9.361	13.929	80.024	68.835	61.835	11.921	70.231
Respiratory burst oxidase homolog protein, Rboh	Cs8g12000	2.208	0.000596	yes	up	10.459	6.155	10.237	16.999	23.654	20.397	8.95	20.35
Pathogenesis-related protein 1-like	Cs8g03430	38.854	4.354e-08	yes	up	0.05	0.151	0.375	15.191	2.938	4.642	0.192	7.59
Catalase (Precursor)	Cs3g27290	0.478	0.02367	yes	down	415.384	166.163	348.975	134.199	183.704	135.417	310.174	151.107
