# Supplementary material for: Transcription factor WRKY22 regulates canker susceptibility in sweet orange (Citrus sinensis Osbeck) by enhancing cell enlargement and CsLOB1 expression
Source: Hortic Res. 2021 Mar 1;8:50. doi: 10.1038/s41438-021-00486-2 (PMC7917094; doi:10.1038/s41438-021-00486-2)
Supplement: Supplementary file 6 — Table S7 Differentially expressed genes in plant-pathogen interaction [file 41438_2021_486_MOESM6_ESM.xlsx]

## Sheet: sheet1
Differentially expressed genes in plant-pathogen interaction in OE-5 transgenic lines relative to WT lines
	Gene_name	FC(OE-5/WT)	Padjust	Significant	Regulate	WT_1_Fpkm	WT_2_Fpkm	WT_3_Fpkm	OE-5_1_Fpkm	OE-5_2_Fpkm	OE-5_3_Fpkm	WT_Fpkm	OE-5_Fpkm
Disease resistance protein At4g27190	Cs3g05280	3.371	0.005716	yes	up	0.13	0.374	0.202	0.826	0.683	0.997	0.235	0.835
Putative calcium-binding protein CML	Cs5g22810	5.311	0.0005938	yes	up	1.523	2.556	1.307	18.091	4.396	7.821	1.795	10.103
Putative calcium-binding protein CML	Cs1g23590	6.059	6.795e-06	yes	up	13.053	8.141	7.863	109.536	46.917	31.61	9.686	62.688
LRR receptor-like serine/threonine-protein kinase FLS2	Cs1g14210	0.19	0.001395	yes	down	5.41	0.909	3.768	0.796	0.652	0.61	3.362	0.686
Enhanced disease susceptibility 1, EDS1	orange1.1t03802	4.225	0.003453	yes	up	7.984	3.287	5.623	24.562	41.973	9.123	5.631	25.219
Cyclic nucleotide-gated ion channel, CNGC	Cs9g18180	54.117	0.0133	yes	up	0	0.071	0.019	4.253	1.003	0	0.03	1.752
Disease resistance protein RPM1	Cs4g08110	15.064	0.03851	yes	up	0	0.045	0	0.101	0.238	0.417	0.015	0.252
Respiratory burst oxidase homolog protein, Rboh	Cs8g12000	6.892	0.000496	yes	up	10.459	6.155	10.237	45.354	134.078	16.862	8.95	65.431
Pathogenesis-related protein 1-like	Cs8g03430	30.337	6.217e-06	yes	up	0.05	0.151	0.375	3.296	12.495	2.004	0.192	5.932
Calcium-dependent protein kinase	Cs4g10560	2.461	0.0004998	yes	up	9.377	5.879	2.615	11.087	16.59	13.333	5.957	13.67
Differentially expressed genes in plant-pathogen interaction in OE-6 transgenic lines relative to WT lines
	Gene_name	FC(OE-6/WT)	Padjust	Significant	Regulate	WT_1_Fpkm	WT_2_Fpkm	WT_3_Fpkm	OE-6_1_Fpkm	OE-6_2_Fpkm	OE-6_3_Fpkm	WT_Fpkm	OE-6_Fpkm
Disease resistance protein At4g27190	Cs3g05280	3.585	0.002566	yes	up	0.13	0.374	0.202	0.719	0.833	1.042	0.235	0.865
Putative calcium-binding protein CML	Cs5g22810	2.876	0.03016	yes	up	1.523	2.556	1.307	9.02	2.478	4.718	1.795	5.405
Putative calcium-binding protein CML	Cs1g23590	2.461	0.002307	yes	up	13.053	8.141	7.863	21.882	18.766	33.508	9.686	24.719
LRR receptor-like serine/threonine-protein kinase FLS2	Cs1g14210	0.222	0.01076	yes	down	5.41	0.909	3.768	0.861	0.411	1.118	3.362	0.797
Enhanced disease susceptibility 1, EDS1	orange1.1t03802	3.55	2.291e-06	yes	up	7.984	3.287	5.623	23.614	18.423	19.942	5.631	20.66
Cyclic nucleotide-gated ion channel, CNGC	Cs9g18180	1200.98	0.0001146	yes	up	0	0.071	0.019	35.388	0.039	79.342	0.03	38.256
Disease resistance protein RPM1	Cs4g08110	22.039	0.001054	yes	up	0	0.045	0	0.284	0.431	0.332	0.015	0.349
Respiratory burst oxidase homolog protein, Rboh	Cs8g12000	2.208	0.000596	yes	up	10.459	6.155	10.237	16.999	23.654	20.397	8.95	20.35
Pathogenesis-related protein 1-like	Cs8g03430	38.854	4.354e-08	yes	up	0.05	0.151	0.375	15.191	2.938	4.642	0.192	7.59
Calcium-dependent protein kinase	Cs4g10560	3.422	5.493e-09	yes	up	9.377	5.879	2.615	13.951	13.213	13.775	5.957	13.646
